# Supplementary material for: Adhesive anti-fibrotic interfaces on diverse organs
Source: Nature. 2024 May 22;630(8016):360–7. doi: 10.1038/s41586-024-07426-9 (PMC11168934; doi:10.1038/s41586-024-07426-9)
Supplement: Supplementary file 3 — Complete list of expressed genes from the RNA sequence study in samples day 3 and day 14 post-implantation. [file 41586_2024_7426_MOESM3_ESM.xlsx]

## Sheet: 3 day
				Non-adhesive implant				Adhesive implant
ID	log2FoldChange	pvalue	padj	1S1	2S1	3S1	4S1	1P1	2P1	3P1	4P1	Gene.name
ENSRNOG00000000001	-0.33249	0.591751	0.936976	22.5138	7.00916	26.3876	38.218	7.9756	20.3852	11.8576	33.8732	AABR07013255.1
ENSRNOG00000000008	0.304027	0.552602	0.931247	37.9921	51.4005	55.6024	87.2155	23.9268	48.2808	131.511	81.7914	Alx4
ENSRNOG00000000010	-1.44503	0.0447138	0.50959	149.154	85.2781	482.516	129.353	19.939	68.666	34.4947	186.716	Cbln1
ENSRNOG00000000012	-0.96401	0.0294454	0.440211	70.3557	156.538	102.723	68.5965	33.2317	66.5202	77.6132	26.4376	Tcf15
ENSRNOG00000000017	-0.524564	0.389452	0.882982	363.739	51.4005	230.891	251.847	119.634	179.175	48.5082	276.769	Steap1
ENSRNOG00000000021	-0.00890004	0.966626	0.99854	206.846	155.37	147.017	190.11	155.524	178.103	144.447	216.458	AABR07061902.1
ENSRNOG00000000024	0.0102083	0.965236	0.998351	1295.25	773.344	1419.28	977.99	923.84	1271.39	1056.4	1246.7	Hebp1
ENSRNOG00000000033	0.328117	0.535687	0.926925	320.822	693.907	202.619	391.98	1083.35	297.195	399.923	240.417	Tmcc2
ENSRNOG00000000034	0.293727	0.468379	0.907203	246.245	74.7644	204.504	222.449	138.244	277.883	192.955	308.163	Nuak2
ENSRNOG00000000040	0.0736961	0.847985	0.983232	184.332	116.819	80.1052	113.674	97.0365	192.05	73.3013	158.626	RGD1304622
ENSRNOG00000000041	0.368585	0.509148	0.918393	55.581	9.34555	16.9635	59.7769	43.8658	52.5724	38.8066	48.7443	Slc26a1
ENSRNOG00000000042	0.310344	0.224131	0.809094	265.945	171.724	205.446	362.581	289.78	321.872	293.205	342.863	Xpr1
ENSRNOG00000000043	-0.192975	0.267874	0.834226	1124.99	1074.74	954.665	1238.66	942.45	938.793	775.054	1184.74	Idua
ENSRNOG00000000044	-0.13446	0.3431	0.87033	426.356	538.537	450.474	392.96	406.756	396.976	427.95	413.088	Tmem175
ENSRNOG00000000047	-0.0496439	0.850423	0.983698	2881.77	1864.44	2568.08	2998.65	1806.47	2909.72	1933.86	3312.96	Cd82
ENSRNOG00000000048	0.164016	0.541384	0.928142	1444.4	675.216	1145.98	1341.55	1116.58	1434.48	1073.65	1538.34	Gak
ENSRNOG00000000053	-0.563411	0.251786	0.825155	130.862	169.388	207.331	64.6767	191.414	67.5931	77.6132	52.049	Crp
ENSRNOG00000000054	-0.207327	0.578522	0.934824	246.245	476.623	183.771	269.486	400.109	225.31	225.294	168.54	Abhd8
ENSRNOG00000000060	-0.348465	0.319742	0.862236	21.1067	26.8684	23.5603	27.4386	18.6097	19.3123	25.8711	14.045	Cplx1
ENSRNOG00000000062	0.161487	0.436476	0.90047	289.162	169.388	230.891	286.145	255.219	268.227	278.114	291.64	Pcgf3
ENSRNOG00000000064	-0.284338	0.421471	0.898125	1150.32	3433.32	2074.25	1757.05	2323.56	1616.87	1788.34	1180.6	Atp5i
ENSRNOG00000000066	0.0864736	0.56316	0.932059	431.984	316.58	381.678	431.178	404.097	437.746	427.95	391.607	Fbxo28
ENSRNOG00000000068	0.144688	0.553964	0.931628	2043.83	2413.49	2300.43	1966.76	3612.95	1950.54	2232.46	1851.46	Ppp2r5a
ENSRNOG00000000073	0.481497	0.111441	0.674641	405.249	198.593	195.08	383.16	325.67	439.892	423.638	462.658	Tmed5
ENSRNOG00000000075	0.0740146	0.712584	0.95614	295.494	182.238	281.782	269.486	235.28	285.393	301.829	262.724	Mtf2
ENSRNOG00000000081	0.135397	0.757712	0.967249	567.771	235.975	304.4	696.744	380.17	452.767	293.205	855.918	Antxr2
ENSRNOG00000000082	-0.196118	0.304872	0.853637	624.759	407.699	507.961	603.649	425.365	482.808	419.327	544.45	Hltf
ENSRNOG00000000095	0.152448	0.355755	0.87476	641.644	522.182	562.621	571.311	794.902	542.891	626.295	594.846	Gpr89b
ENSRNOG00000000096	0.13817	0.494866	0.915628	94.2767	106.306	98.011	112.694	132.927	85.8325	112.108	121.448	Pdzk1
ENSRNOG00000000098	0.527969	0.00225571	0.12463	1198.16	1688.04	1436.24	1573.8	2326.22	1799.26	2434.03	1939.86	Rnf115
ENSRNOG00000000104	-0.3017	0.0401531	0.490807	538.221	650.684	581.469	478.216	503.792	464.569	425.794	430.437	Thoc3
ENSRNOG00000000105	-0.393381	0.27665	0.839425	40.1028	28.0366	25.4452	50.9574	38.5487	23.6039	22.6372	26.4376	Cplx2
ENSRNOG00000000108	-0.374708	0.0509081	0.527513	904.775	862.127	998.959	993.669	679.255	688.806	568.085	960.842	Aga
ENSRNOG00000000111	-0.191797	0.448004	0.902686	166.743	309.571	294.033	182.271	210.024	194.196	223.138	204.891	Coprs
ENSRNOG00000000112	0.0991742	0.457266	0.906559	440.427	537.369	523.982	449.797	576.902	493.537	491.55	527.1	Champ1
ENSRNOG00000000113	-0.147376	0.56357	0.932059	132.269	140.183	113.09	106.815	140.902	69.7389	120.732	114.012	Elac1
ENSRNOG00000000121	-0.160574	0.401433	0.890545	287.755	449.754	316.651	337.103	357.573	311.143	285.66	289.161	Pigv
ENSRNOG00000000122	-0.142191	0.458214	0.906559	2107.86	2110.93	2674.57	1714.91	1561.89	2268.12	1987.76	1981.17	Ak2
ENSRNOG00000000123	0.0976742	0.723572	0.958315	3206.81	2584.04	3313.53	2274.46	1942.06	4439.69	2644.24	3149.38	Rnf19b
ENSRNOG00000000127	0.449374	0.00420263	0.173313	1905.23	1531.5	1880.12	1795.27	2479.08	2664.03	2647.47	1925.81	Kpna6
ENSRNOG00000000129	0.567058	0.377439	0.880827	5.62846	11.6819	3.76966	14.6992	19.939	18.2394	6.46776	8.26175	Phf24
ENSRNOG00000000130	0.286801	0.43288	0.899153	1506.32	3259.26	2776.35	1950.1	3296.58	2013.85	4504.8	1763.88	Dnajb5
ENSRNOG00000000133	-0.11796	0.485355	0.912059	878.039	1162.35	961.262	904.494	1059.43	828.284	955.073	757.603	Txndc15
ENSRNOG00000000137	0.663593	0.0494641	0.521231	320.119	191.584	292.148	199.91	346.939	611.557	223.138	409.783	Ly86
ENSRNOG00000000138	-0.157332	0.623692	0.946013	64.0237	28.0366	46.1783	51.9373	49.1829	39.6976	48.5082	35.5255	Glis1
ENSRNOG00000000142	-0.59349	0.10785	0.668812	1580.89	828.249	1791.53	1217.1	611.463	905.533	577.787	1494.55	Plxdc2
ENSRNOG00000000145	0.38627	0.418713	0.897779	96.3873	26.8684	60.3145	142.093	95.7072	95.4887	156.304	79.3128	Pik3r3
ENSRNOG00000000150	-0.380988	0.0583628	0.548675	571.992	434.568	722.831	573.271	405.426	471.006	381.598	509.75	Dnajc1
ENSRNOG00000000151	0.553448	0.0540141	0.53623	540.332	225.461	416.547	485.075	615.451	758.545	537.902	538.666	Ldlrap1
ENSRNOG00000000155	0.172064	0.370465	0.879065	582.545	376.158	433.51	561.511	471.89	587.953	556.228	586.584	Cog3
ENSRNOG00000000156	-1.83145	0.0075105	0.237093	13.3676	12.8501	28.2724	6.85965	1.32927	4.29163	5.3898	5.78323	LOC100911486
ENSRNOG00000000157	-0.0141941	0.913529	0.993509	875.929	1096.93	1081.89	903.514	937.133	1027.84	1027.3	924.49	Atg12
ENSRNOG00000000158	-0.37941	0.50832	0.918155	612.798	143.688	527.752	134.253	127.61	221.019	264.1	477.529	Cdo1
ENSRNOG00000000161	0.334932	0.0513366	0.528509	265.945	188.079	202.619	262.627	273.829	304.706	299.673	284.204	Chm
ENSRNOG00000000164	0.00688126	0.977376	0.999577	3920.22	2551.33	3521.8	4274.54	2875.2	3769.12	2918.04	4772.81	Lamp2
ENSRNOG00000000165	-0.417721	0.587467	0.936269	145.636	762.83	80.1052	265.566	614.121	108.364	135.823	80.9652	Pfkfb1
ENSRNOG00000000166	-0.192428	0.341782	0.869037	180.814	154.202	176.231	152.872	110.329	178.103	160.616	132.188	Apex2
ENSRNOG00000000167	-0.767869	0.172461	0.755815	21.8103	58.4097	41.4662	13.7193	29.2439	9.65616	25.8711	14.8712	Alas2
ENSRNOG00000000168	0.187984	0.579324	0.934824	659.937	789.699	515.5	1075	479.865	792.878	923.812	1264.05	Gatm
ENSRNOG00000000169	0.0925262	0.607596	0.941191	169.557	146.024	138.535	141.113	130.268	177.03	148.759	177.628	Spata5l1
ENSRNOG00000000170	0.193571	0.207052	0.794501	846.379	731.289	887.754	958.391	805.536	992.439	1080.12	1036.02	Slc30a4
ENSRNOG00000000172	0.263453	0.101836	0.661942	992.016	852.781	716.235	798.659	1035.5	1170.54	908.721	921.186	Sqor
ENSRNOG00000000175	0.0404335	0.822704	0.979661	320.119	408.868	355.29	256.747	315.036	361.57	363.273	337.08	Mier2
ENSRNOG00000000177	-0.0340628	0.893277	0.988127	94.9802	68.9234	99.8959	76.4361	67.7926	83.6867	70.0674	109.881	Plpp2
ENSRNOG00000000184	0.15665	0.788792	0.973257	28.8458	12.8501	41.4662	13.7193	14.6219	53.6453	23.7151	16.5235	Tmprss6
ENSRNOG00000000185	-0.142739	0.711445	0.955673	710.593	1645.98	817.073	775.14	1483.46	682.369	839.731	571.713	Mpst
ENSRNOG00000000186	-0.0726818	0.868426	0.986931	355.296	1051.37	465.552	478.216	946.438	438.819	550.838	299.075	Tst
ENSRNOG00000000187	0.244895	0.631478	0.947642	2586.98	288.544	1539.9	1429.75	1718.74	1966.64	1330.2	1912.6	Csf2rb
ENSRNOG00000000190	0.563118	0.146303	0.724993	222.324	115.651	70.681	259.687	253.89	253.206	255.477	226.372	AABR07058539.1
ENSRNOG00000000195	1.56714	0.0108218	0.29061	62.6166	9.34555	17.9059	52.9173	73.1097	199.561	60.3658	92.5316	LOC108348048
ENSRNOG00000000204	0.107453	0.380502	0.881742	1578.08	1273.33	1446.61	1628.68	1484.79	1665.15	1574.9	1661.44	Syncrip
ENSRNOG00000000219	0.0655441	0.771268	0.969762	1366.31	1976.58	1484.3	1274.91	1971.3	1533.18	1720.43	1161.6	Ano10
ENSRNOG00000000221	0.0301888	0.852058	0.983698	884.371	816.567	1132.78	837.857	821.487	899.096	1018.67	1008.76	Abhd5
ENSRNOG00000000230	0.00205874	0.987899	0.999682	282.126	266.348	280.839	234.208	253.89	249.987	287.815	273.464	Lmf1
ENSRNOG00000000231	-0.411407	0.158875	0.743702	208.956	124.997	168.692	208.729	116.975	122.311	98.0944	196.63	Kctd17
ENSRNOG00000000236	0.0525827	0.675903	0.952386	1561.19	1433.37	1747.24	1641.42	1463.52	1588.97	1763.54	1801.89	Zfp207
ENSRNOG00000000237	0.334069	0.33694	0.867979	159.707	165.883	69.7386	199.91	257.878	159.863	183.253	150.364	RGD1310429
ENSRNOG00000000239	0.436643	0.478772	0.910484	4426.78	603.956	5664.85	1414.07	3329.81	6700.3	2139.75	4220.93	Ccl7
ENSRNOG00000000244	0.271939	0.236959	0.816114	262.427	295.553	271.415	261.647	462.585	303.633	320.154	233.808	Coil
ENSRNOG00000000245	0.10107	0.66939	0.952012	152.672	109.81	123.456	153.852	190.085	112.655	125.043	153.669	Slc16a6
ENSRNOG00000000246	-0.026969	0.918206	0.994784	1323.39	2587.55	1704.83	1546.36	2241.14	1614.72	1817.44	1355.75	Amz2
ENSRNOG00000000247	0.0672426	0.765826	0.968537	1977.7	1515.15	2370.17	1656.12	1435.61	2343.23	1844.39	2253.81	Mfsd11
ENSRNOG00000000248	-0.0954825	0.533472	0.926492	4959.37	5087.48	5814.69	4454.85	4127.37	5272.26	4266.57	5346.18	Srsf2
ENSRNOG00000000249	-0.0281482	0.929107	0.995374	193.478	378.495	180.943	202.85	313.707	248.914	202.657	171.844	Mettl23
ENSRNOG00000000250	-0.137614	0.453817	0.905756	675.415	739.466	905.66	648.727	543.67	680.223	804.159	669.202	Jmjd6
ENSRNOG00000000257	0.63234	0.0849365	0.624585	275.794	200.929	213.928	129.353	249.902	520.36	184.331	317.251	Smpd3
ENSRNOG00000000258	0.300387	0.0124402	0.307991	669.083	641.338	610.684	626.188	885.292	729.577	814.938	712.163	Prmt7
ENSRNOG00000000262	-0.149756	0.425207	0.898307	200.514	246.489	252.567	202.85	166.158	216.727	185.409	241.243	Zfp821
ENSRNOG00000000264	-0.102494	0.481136	0.912059	465.755	584.097	522.097	542.892	558.292	471.006	514.187	427.133	Def8
ENSRNOG00000000274	-0.986984	0.0463766	0.513519	34.4743	11.6819	40.5238	23.5188	10.6341	9.65616	16.1694	19.002	Phyhipl
ENSRNOG00000000275	0.00710653	0.983644	0.999577	71.7628	59.5779	29.2148	56.8371	73.1097	49.3537	40.9625	56.1799	Fam13c
ENSRNOG00000000277	0.505387	0.514217	0.920382	14.0711	18.6911	1.88483	15.6792	39.878	17.1665	7.54572	7.43558	Tet1
ENSRNOG00000000279	0.0421388	0.879595	0.987642	225.842	566.574	420.317	447.837	389.475	419.507	465.679	432.09	Rtn4ip1
ENSRNOG00000000281	-0.0850421	0.791711	0.973257	44.3241	86.4463	79.1628	81.3358	62.4755	45.0621	79.7691	85.0961	Prodh1
ENSRNOG00000000283	0.0536324	0.70033	0.954454	502.34	414.709	514.558	398.84	495.817	466.714	485.082	456.049	Ess2
ENSRNOG00000000288	-1.18779	0.000192741	0.0358479	479.826	288.544	324.19	469.396	103.683	180.248	145.525	254.462	Scarf2
ENSRNOG00000000299	0.32172	0.24204	0.818464	320.822	184.575	219.582	394.92	317.695	393.757	297.517	391.607	Foxo3
ENSRNOG00000000302	0.0253673	0.944734	0.995374	795.02	1474.26	604.087	966.231	1495.43	792.878	1039.15	580.801	Sesn1
ENSRNOG00000000303	-0.0728863	0.586799	0.936269	340.522	418.213	370.369	386.1	321.683	378.736	348.181	386.65	Cep57l1
ENSRNOG00000000304	0.221597	0.19414	0.777832	6249	6022.04	8219.73	7283.97	7130.19	8707.71	7098.37	9447.32	Cd164
ENSRNOG00000000306	-0.249643	0.119423	0.689148	256.095	278.03	316.651	243.028	219.329	228.529	206.968	262.724	Smpd2
ENSRNOG00000000307	-0.0198808	0.937814	0.995374	595.913	424.054	498.537	527.213	353.585	496.756	434.418	731.165	Mical1
ENSRNOG00000000308	0.0709628	0.662239	0.951322	201.217	192.752	185.656	187.17	180.78	219.946	171.396	231.329	Zbtb24
ENSRNOG00000000312	0.100986	0.378171	0.881085	514.3	461.436	493.825	560.531	539.682	537.526	522.811	577.497	Fig4
ENSRNOG00000000314	-0.0305219	0.790584	0.973257	2613.01	2179.85	2642.53	2391.08	2255.77	2492.36	2286.35	2586.76	Sec63
ENSRNOG00000000316	0.383099	0.386258	0.882982	289.866	614.47	275.185	528.193	1026.19	400.194	522.811	278.421	Sobp
ENSRNOG00000000321	-0.756652	0.017641	0.356558	2923.28	4283.76	6690.2	2806.58	1965.99	3195.12	2560.16	2164.58	Cd24
ENSRNOG00000000322	-0.0722982	0.673788	0.952386	538.221	599.283	752.989	593.85	478.536	649.109	621.983	610.544	Atg5
ENSRNOG00000000323	0.634371	0.112174	0.674641	71.7628	39.7186	49.0055	42.1378	71.7804	95.4887	35.5727	112.36	Prdm1
ENSRNOG00000000327	-0.12665	0.464724	0.907203	246.245	273.357	240.316	297.905	281.805	193.123	240.385	253.636	Hace1
ENSRNOG00000000340	-0.132463	0.575882	0.934005	2881.07	5126.03	3803.58	3070.18	4088.82	3356.05	3469.96	2660.28	Rtraf
ENSRNOG00000000341	-1.12337	0.00826096	0.250986	2000.92	745.307	2331.53	1905.02	414.731	841.159	651.088	1297.1	Nid2
ENSRNOG00000000368	-0.186993	0.694039	0.954007	54.8775	18.6911	37.6966	44.0977	49.1829	37.5517	37.7286	14.045	Grik2
ENSRNOG00000000373	0.898903	0.0314702	0.446967	68.9486	84.1099	23.5603	75.4561	124.951	114.801	158.46	71.8773	AABR07044900.1
ENSRNOG00000000378	0.591323	0.196252	0.781415	38.6956	42.055	16.021	43.1178	81.0853	41.8434	62.5217	26.4376	AABR07044914.1
ENSRNOG00000000383	0.402373	0.382179	0.882377	3742.92	9533.62	3811.12	4884.07	12564.2	4707.92	8426.42	3341.05	Mypn
ENSRNOG00000000386	-0.577865	0.278188	0.839527	36.585	26.8684	31.0997	16.6591	26.5853	4.29163	22.6372	21.4806	Pbld1
ENSRNOG00000000387	0.0370009	0.855262	0.984049	1535.16	1205.58	1393.83	1146.54	1039.49	1724.16	1440.16	1215.3	Slc25a16
ENSRNOG00000000392	-0.081816	0.624733	0.946013	545.257	742.971	594.663	530.153	640.707	558.984	585.333	494.879	Supv3l1
ENSRNOG00000000394	0.166898	0.610373	0.942837	1452.85	510.5	1382.52	1031.89	1165.77	1553.57	1117.85	1079.81	Srgn
ENSRNOG00000000395	-0.0893134	0.686591	0.953525	780.949	1280.34	858.539	883.915	1066.07	832.576	970.165	706.38	Kif1bp
ENSRNOG00000000396	-0.0437497	0.786656	0.973257	1584.41	1567.72	1924.41	1340.57	1378.45	1700.56	1709.65	1436.72	Ddx50
ENSRNOG00000000397	0.0620916	0.659515	0.951322	1759.6	1720.75	2127.97	1541.46	1712.1	1998.83	1944.64	1808.5	Ccar1
ENSRNOG00000000398	0.176164	0.206055	0.7942	477.715	586.433	538.118	450.777	630.072	577.224	524.967	585.758	Zufsp
ENSRNOG00000000405	-0.0446904	0.919938	0.994884	677.526	2188.03	1001.79	776.12	1432.95	816.482	1622.33	629.546	Vgll2
ENSRNOG00000000406	0.0261264	0.976508	0.999577	9.14624	232.47	24.5028	47.0376	152.866	31.1143	105.64	28.9161	Ros1
ENSRNOG00000000407	0.103375	0.55172	0.931247	127.344	128.501	110.262	116.614	132.927	109.436	147.681	128.883	Dcbld1
ENSRNOG00000000408	0.129851	0.283615	0.842019	881.557	830.585	887.754	872.155	907.889	883.002	1111.38	898.053	Gopc
ENSRNOG00000000411	-0.0691925	0.480928	0.911895	1262.89	1310.71	1477.71	1339.59	1213.62	1297.14	1292.47	1331.79	Nus1
ENSRNOG00000000412	-0.040822	0.92529	0.995374	15.4783	32.7094	19.7907	12.7393	15.9512	17.1665	26.949	17.3497	Slc35f1
ENSRNOG00000000413	-0.230052	0.544896	0.929597	39.3992	70.0916	53.7176	64.6767	62.4755	33.2601	70.0674	28.9161	Pln
ENSRNOG00000000414	0.394052	0.345407	0.870635	180.814	51.4005	91.4141	205.789	164.829	210.29	181.097	141.276	Cep85l
ENSRNOG00000000415	-0.145409	0.42772	0.898745	387.66	575.919	540.946	410.599	430.682	401.267	481.848	415.566	Asf1a
ENSRNOG00000000417	0.161163	0.270942	0.83571	3461.5	3650.6	2843.26	3221.1	4143.32	3516.99	3936.71	3139.47	Numa1
ENSRNOG00000000418	-0.144449	0.448324	0.902686	125.233	132.006	112.147	106.815	132.927	94.4158	104.562	100.793	Zbtb12
ENSRNOG00000000419	0.0796703	0.88468	0.987642	14.0711	19.8593	22.6179	4.89975	11.9634	18.2394	10.7796	23.1329	Cfb
ENSRNOG00000000420	-0.249741	0.243842	0.821224	913.217	1294.36	1044.19	717.323	902.572	898.023	841.887	695.64	Nelfe
ENSRNOG00000000421	-0.0418426	0.82573	0.980314	1307.21	1660	1587.97	1083.82	1575.18	1364.74	1397.04	1141.77	Skiv2l
ENSRNOG00000000422	-0.366807	0.0558273	0.540154	195.589	198.593	254.452	172.471	136.914	151.28	182.175	165.235	Dxo
ENSRNOG00000000423	0.109032	0.701368	0.954454	110.458	123.828	118.744	61.7368	98.3657	125.53	88.3928	133.84	AABR07044388.1
ENSRNOG00000000431	-0.0254378	0.894907	0.988813	1261.48	933.386	1405.14	1276.87	1011.57	1363.66	1047.78	1368.15	Atf6b
ENSRNOG00000000432	-0.163575	0.485619	0.912059	332.079	535.032	488.17	337.103	385.487	375.517	452.743	296.597	Fkbpl
ENSRNOG00000000433	-0.49103	0.261569	0.830506	67.5415	179.902	114.032	158.752	73.1097	69.7389	58.2099	166.887	Prrt1
ENSRNOG00000000435	-0.273992	0.277349	0.839527	601.541	892.5	527.752	718.303	782.938	482.808	453.821	546.928	Ppt2
ENSRNOG00000000436	-0.511466	0.0765061	0.600879	102.016	122.66	142.304	99.9549	67.7926	55.7912	119.654	83.4437	Egfl8
ENSRNOG00000000437	-0.0636281	0.78398	0.973257	1597.78	2496.43	1974.36	1758.03	2481.74	1772.44	1844.39	1391.28	Agpat1
ENSRNOG00000000438	-0.124509	0.46405	0.907203	830.901	1254.64	1072.47	946.632	969.036	940.939	1024.06	829.48	Rnf5
ENSRNOG00000000439	-0.334895	0.135692	0.713352	87.2411	94.6236	82.9324	60.7569	66.4633	66.5202	57.1319	67.7464	Ager
ENSRNOG00000000440	-0.167949	0.153888	0.735723	787.281	928.714	892.466	794.739	708.499	717.775	809.548	788.997	Pbx2
ENSRNOG00000000441	0.14629	0.569884	0.933623	129.455	175.229	230.891	155.812	168.817	198.488	149.837	245.374	Gpsm3
ENSRNOG00000000442	-0.0343884	0.877995	0.987642	709.889	506.996	486.286	428.238	572.914	583.661	536.824	391.607	Notch4
ENSRNOG00000000443	-0.318321	0.460519	0.906559	1866.54	1102.77	1963.99	514.474	1153.8	972.054	662.946	1580.47	LOC103689965
ENSRNOG00000000451	0.0239461	0.972381	0.999577	1055.34	881.986	236.546	1111.26	396.122	526.797	210.202	2205.89	RT1-Ba
ENSRNOG00000000454	-0.61578	0.391114	0.884079	77.3913	26.8684	13.1938	26.4586	17.2805	34.333	4.31184	38.0041	RT1-DOb
ENSRNOG00000000456	0.624346	0.112926	0.674641	1381.08	413.54	1023.46	668.326	1020.88	1794.97	923.812	1636.65	Psmb8
ENSRNOG00000000457	0.894147	0.0524583	0.530552	2427.27	787.362	1469.22	669.306	2738.29	3500.89	1180.37	2532.23	Tap1
ENSRNOG00000000459	0.555083	0.187109	0.767691	1748.34	689.234	1101.68	572.291	1649.62	2112.55	742.715	1538.34	Psmb9
ENSRNOG00000000463	-0.248657	0.597856	0.938182	35.1779	52.5687	33.9269	21.5589	50.5121	22.531	34.4947	14.045	Col11a2
ENSRNOG00000000464	-0.124547	0.499926	0.916665	1163.68	1530.33	1073.41	1037.77	1294.71	1097.58	1080.12	936.057	Rxrb
ENSRNOG00000000465	-0.367333	0.133784	0.711602	2523.66	1370.29	2295.72	2244.09	1342.56	1773.51	1385.18	2036.52	Slc39a7
ENSRNOG00000000466	-0.0751442	0.80219	0.974486	484.047	1144.83	681.365	605.609	808.194	617.994	805.237	535.362	Hsd17b8
ENSRNOG00000000467	-0.154197	0.453124	0.9054	820.348	1044.36	936.759	615.408	798.889	835.794	807.392	628.719	Ring1
ENSRNOG00000000470	0.125685	0.449258	0.903223	2456.12	1865.6	1965.88	1633.58	2420.59	2210.19	2039.5	1977.04	Vps52
ENSRNOG00000000471	-0.0567631	0.830558	0.981282	67.5415	54.9051	69.7386	65.6566	67.7926	69.7389	38.8066	71.8773	B3galt4
ENSRNOG00000000473	-0.203254	0.4981	0.915818	966.688	2263.96	2417.29	1706.09	1351.86	1634.04	1964.04	1435.89	Pfdn6
ENSRNOG00000000474	-0.0893748	0.57315	0.933961	1344.5	1266.32	1151.63	1015.23	1289.39	1184.49	946.449	1073.2	Rgl2
ENSRNOG00000000476	-0.0946321	0.48523	0.912059	570.585	679.888	559.794	504.674	576.902	541.818	516.343	532.057	Zbtb22
ENSRNOG00000000477	0.357382	0.194696	0.778624	1041.26	867.968	1383.46	724.183	1353.19	1608.29	846.199	1339.23	Daxx
ENSRNOG00000000478	1.0527	0.0582269	0.547815	38.6956	21.0275	52.7752	12.7393	75.7682	93.3429	21.5592	70.2249	AA926063
ENSRNOG00000000479	-0.702944	0.0270449	0.424006	519.225	181.07	360.002	411.579	188.756	213.508	252.243	250.331	Kifc1
ENSRNOG00000000480	-0.194265	0.380106	0.881742	891.407	1204.41	1174.25	684.005	725.78	944.158	928.124	855.918	Phf1
ENSRNOG00000000481	-0.148323	0.588427	0.936696	1122.17	2270.97	1506.92	1225.92	1724.06	1354.01	1408.89	1040.15	Cuta
ENSRNOG00000000483	-0.449565	0.0714177	0.585064	225.138	128.501	163.038	193.05	152.866	112.655	104.562	151.19	Syngap1
ENSRNOG00000000485	0.0916901	0.702088	0.954632	1290.32	807.221	1197.81	766.321	947.767	1312.17	902.253	1167.39	Bak1
ENSRNOG00000000486	-0.324515	0.51148	0.918734	28.8458	14.0183	26.3876	23.5188	5.31707	19.3123	25.8711	23.1329	Ggnbp1
ENSRNOG00000000487	0.702657	0.108609	0.669044	64.7273	107.474	41.4662	127.393	210.024	144.842	129.355	71.0511	Grm4
ENSRNOG00000000488	0.106691	0.587448	0.936269	702.15	713.766	630.475	619.328	604.816	736.014	577.787	948.449	Hmga1
ENSRNOG00000000490	-0.172699	0.0868877	0.629423	3073.14	3088.7	3128.81	2902.61	2703.73	2599.65	2493.32	3018.02	Rps10
ENSRNOG00000000493	-0.143881	0.409568	0.894079	946.988	1220.76	1260.01	878.035	977.011	1027.84	1049.93	841.873	Snrpc
ENSRNOG00000000495	0.566592	0.0833446	0.618891	422.134	181.07	246.912	507.614	475.878	577.224	487.238	472.572	Uhrf1bp1
ENSRNOG00000000498	0.213544	0.274267	0.837434	792.205	695.075	633.302	696.744	1030.18	896.95	629.529	713.815	Anks1a
ENSRNOG00000000501	-0.0984165	0.685733	0.953106	265.945	406.531	248.797	301.825	353.585	223.165	324.466	241.243	Zfp523
ENSRNOG00000000502	0.0483609	0.879279	0.987642	130.158	82.9417	164.922	113.674	91.7194	165.228	91.6266	159.452	Def6
ENSRNOG00000000503	0.0877719	0.612038	0.943473	453.091	442.745	433.51	423.338	602.158	454.912	386.988	422.176	Ppard
ENSRNOG00000000504	-0.154527	0.484267	0.912059	249.763	334.103	223.352	256.747	287.122	215.654	181.097	270.986	Fance
ENSRNOG00000000506	-0.0548202	0.711636	0.955778	987.794	852.781	1042.31	781.02	846.743	934.502	787.989	958.363	Tead3
ENSRNOG00000000511	0.185464	0.246736	0.823312	1373.34	1012.82	1287.34	1037.77	1306.67	1472.03	1411.05	1172.34	Srpk1
ENSRNOG00000000512	0.166028	0.710181	0.955451	64.7273	154.202	130.996	51.9373	81.0853	179.175	118.576	71.0511	Slc26a8
ENSRNOG00000000513	0.197468	0.0898771	0.636791	2959.87	2830.53	2825.36	2836.95	3545.15	3534.15	2780.06	3275.79	Mapk14
ENSRNOG00000000515	-0.115847	0.757639	0.967249	125.937	89.9509	136.65	192.07	74.4389	118.02	100.25	208.196	Mapk13
ENSRNOG00000000516	-0.325747	0.595999	0.937856	21.8103	22.1957	12.2514	25.4787	18.6097	5.36453	7.54572	33.047	Pxt1
ENSRNOG00000000517	0.404654	0.130051	0.706274	566.364	393.681	544.715	458.617	412.073	848.669	784.755	554.364	Kctd20
ENSRNOG00000000519	0.0502654	0.769504	0.969299	1603.41	1473.09	1755.72	1552.24	1229.57	1882.95	1663.29	1832.46	Stk38
ENSRNOG00000000520	0.137503	0.476121	0.909531	4490.1	2707.87	4318.14	3922.74	3724.61	4198.28	4457.37	4604.28	Srsf3
ENSRNOG00000000521	-0.20027	0.353931	0.874171	6626.81	12375.8	10185.6	7871.94	7681.83	7936.29	8768.13	7867.67	Cdkn1a
ENSRNOG00000000523	-0.2528	0.137874	0.717037	552.996	656.525	674.768	474.296	483.853	528.943	537.902	428.785	Ppil1
ENSRNOG00000000524	-0.109714	0.649928	0.94963	1504.91	2475.4	2463.47	1589.48	1892.88	1776.73	2294.98	1479.68	RGD735065
ENSRNOG00000000525	-0.114755	0.703866	0.954904	787.984	1193.89	616.339	866.276	703.182	808.972	523.889	1160.78	Pi16
ENSRNOG00000000527	-0.261195	0.000396026	0.0500784	3754.18	4040.78	3952.48	3798.29	3109.16	3257.35	3254.36	3344.36	Mtch1
ENSRNOG00000000528	0.220655	0.54758	0.930314	644.458	327.094	352.463	635.007	510.438	715.629	295.361	761.734	Fgd2
ENSRNOG00000000529	0.261214	0.477069	0.909581	494.601	204.434	336.442	209.709	332.317	495.683	226.372	439.525	Pim1
ENSRNOG00000000531	-0.355185	0.144645	0.722974	125.233	219.62	153.613	126.414	142.232	115.874	112.108	117.317	Ccdc167
ENSRNOG00000000532	0.310393	0.100276	0.657026	1834.88	1238.28	1994.15	1469.92	1831.73	2286.36	2011.47	1979.52	Cmtr1
ENSRNOG00000000536	0.515754	0.501546	0.917235	85.1304	177.565	52.7752	175.411	526.39	55.7912	73.3013	47.092	Mdga1
ENSRNOG00000000540	0.381035	0.0522777	0.530187	309.565	306.067	293.091	344.942	454.609	364.788	506.641	308.99	Btbd9
ENSRNOG00000000541	-0.190845	0.516298	0.920982	1701.2	3545.47	1925.35	2408.72	2795.45	1654.42	2292.82	1650.7	Glo1
ENSRNOG00000000542	-0.477298	0.69391	0.954007	2.81423	43.2231	60.3145	12.7393	0	22.531	60.3658	2.47853	Dnah8
ENSRNOG00000000543	-0.3783	0.231378	0.812483	145.636	81.7735	121.571	143.073	83.7438	74.0306	75.4572	144.581	Frk
ENSRNOG00000000546	0.195893	0.315099	0.859361	263.13	191.584	239.373	241.068	203.378	289.685	265.178	312.294	Nt5dc1
ENSRNOG00000000547	0.141361	0.763054	0.968298	14.7747	16.3547	7.53931	17.6391	13.2927	11.802	12.9355	23.1329	Tspyl4
ENSRNOG00000000549	-0.0146861	0.919821	0.994884	1516.17	2136.63	1717.08	1813.89	1818.44	1668.37	1942.48	1678.79	Tspyl1
ENSRNOG00000000551	-0.289943	0.323579	0.862757	80.9091	56.0733	81.0476	41.1579	51.8414	47.2079	54.976	58.6584	Fam241b
ENSRNOG00000000552	0.812301	0.170684	0.753935	135.787	12.8501	65.969	44.0977	116.975	165.228	67.9115	106.577	Col13a1
ENSRNOG00000000557	-0.207668	0.112602	0.674641	5811.38	7052.38	7593.97	6153.11	5726.48	5670.31	6272.65	5372.62	Ppa1
ENSRNOG00000000560	0.0659943	0.889501	0.987642	1391.64	5071.13	1792.47	2761.5	4976.78	2080.37	2941.75	1533.38	Lrrc20
ENSRNOG00000000561	0.115778	0.735664	0.961845	185.739	239.48	163.98	165.612	102.354	165.228	246.853	300.728	Pald1
ENSRNOG00000000562	1.69759	0.0758545	0.59806	65.4308	3.50458	12.2514	10.7794	43.8658	61.1557	7.54572	187.542	Prf1
ENSRNOG00000000563	-0.669316	0.181426	0.767088	322.933	136.679	295.918	509.574	93.0487	213.508	121.81	365.996	Adamts14
ENSRNOG00000000565	0.215234	0.529437	0.92587	2552.51	1147.17	2160.01	2644.88	1688.17	2777.76	1826.07	3580.64	Sgpl1
ENSRNOG00000000566	0.227726	0.486084	0.912059	105.534	171.724	126.283	100.935	239.268	124.457	112.108	115.665	Pcbd1
ENSRNOG00000000567	-0.0491748	0.873069	0.987014	192.071	85.2781	100.838	162.672	102.354	138.405	147.681	135.493	Unc5b
ENSRNOG00000000568	0.0877415	0.760595	0.968298	647.976	508.164	757.701	638.927	578.231	762.837	403.157	967.451	Slc29a3
ENSRNOG00000000569	0.229496	0.411125	0.894079	1816.58	1140.16	1363.67	1966.76	1318.63	2079.29	1458.48	2514.05	Vsir
ENSRNOG00000000571	0.129035	0.377739	0.880827	38587.3	38828.4	35993.6	42604.3	43986.8	41709.3	34839.7	50072.8	Psap
ENSRNOG00000000572	-0.222074	0.491578	0.915049	41.5099	31.5412	49.0055	41.1579	23.9268	27.8956	39.8845	47.092	Chst3
ENSRNOG00000000576	-0.0912258	0.651454	0.950577	672.601	1177.54	778.434	777.1	772.304	772.493	825.718	822.871	Anapc16
ENSRNOG00000000579	0.00111346	0.997463	0.999682	880.15	1266.32	1484.3	706.544	1046.13	1166.25	573.475	1553.21	Marcks
ENSRNOG00000000581	-0.0796729	0.441529	0.901452	567.771	587.601	548.485	588.95	530.377	555.766	579.943	503.967	Cdc40
ENSRNOG00000000582	-0.309738	0.404408	0.8923	100.609	238.311	97.0686	113.674	159.512	93.3429	104.562	85.9222	Ddo
ENSRNOG00000000583	0.0550359	0.660442	0.951322	994.83	931.05	968.801	1096.56	1096.65	951.668	1154.5	946.797	Cdk19
ENSRNOG00000000585	0.114882	0.261508	0.830506	1034.93	1100.44	1132.78	1135.76	1108.61	1137.28	1302.18	1216.96	Amd1
ENSRNOG00000000586	-0.0169771	0.911155	0.993116	1103.18	1427.53	1419.28	1110.28	1282.74	1168.4	1389.49	1159.12	Gtf3c6
ENSRNOG00000000587	-0.0954323	0.585485	0.936269	490.379	554.892	598.433	394.92	432.012	534.308	460.289	480.008	Rpf2
ENSRNOG00000000588	-0.0129303	0.982079	0.999577	43.6205	86.4463	33.9269	86.2356	135.585	25.7498	56.0539	31.3947	Slc16a10
ENSRNOG00000000593	0.110304	0.467709	0.907203	582.545	802.549	741.68	774.16	869.341	753.181	791.223	716.294	Rev3l
ENSRNOG00000000595	-0.496436	0.155749	0.739226	256.095	119.156	311.939	261.647	118.305	148.061	161.694	243.722	Traf3ip2
ENSRNOG00000000596	-0.00221156	0.99373	0.999682	1867.24	1035.02	2070.48	1372.91	1363.83	1924.79	1153.42	1894.42	Fyn
ENSRNOG00000000598	-0.199962	0.427323	0.8986	180.814	122.66	111.205	184.231	152.866	113.728	146.603	110.707	Tube1
ENSRNOG00000000599	-0.35064	0.400875	0.889972	3742.22	911.191	2262.74	2797.76	1260.14	2094.31	1558.73	2704.9	Lama4
ENSRNOG00000000604	0.00771567	0.967717	0.998914	2297.11	3647.1	2716.98	2797.76	3312.53	2676.9	3086.2	2443.83	Hdac2
ENSRNOG00000000605	-0.0773957	0.893917	0.988406	40.8063	78.2689	51.8328	39.198	90.3901	30.0414	67.9115	11.5665	Hs3st5
ENSRNOG00000000609	-0.245275	0.320469	0.862573	2121.23	1505.8	2709.44	1613.98	1397.06	2159.76	1506.99	1644.09	Ipmk
ENSRNOG00000000610	-0.26335	0.424788	0.898307	5559.51	11235.7	8468.53	4710.62	8400.97	6203.55	6227.38	4141.62	Cisd1
ENSRNOG00000000611	-0.0100997	0.980554	0.999577	2257.72	5824.61	2687.76	2707.6	5573.62	3331.38	2678.73	1800.24	Ube2d1
ENSRNOG00000000613	-0.0641899	0.778701	0.971245	1436.66	2494.09	2101.58	1548.32	1919.46	1774.59	2096.63	1459.03	Tfam
ENSRNOG00000000614	-0.537067	0.0191582	0.367148	629.684	414.709	466.495	582.09	316.366	366.934	285.66	472.572	Bicc1
ENSRNOG00000000622	-0.208732	0.347319	0.870855	2087.45	3401.78	2576.56	2142.17	2806.08	1947.33	2153.77	1925.81	Hint1
ENSRNOG00000000632	-1.04096	0.000981228	0.0796064	600.134	323.59	619.166	625.208	166.158	217.8	337.402	331.296	Cdk1
ENSRNOG00000000633	-0.254552	0.119916	0.689258	956.134	1276.84	996.131	1026.99	871.999	762.837	1053.17	877.398	Rhobtb1
ENSRNOG00000000634	-0.23523	0.644505	0.948583	78.7984	475.455	140.42	218.529	272.5	159.863	204.813	137.971	Cabcoco1
ENSRNOG00000000635	0.68207	0.08139	0.614062	348.261	93.4555	177.174	308.684	321.683	474.225	361.117	333.775	Arid5b
ENSRNOG00000000636	0.631535	0.303943	0.853637	36.585	7.00916	14.1362	22.5388	11.9634	56.8641	30.1829	26.4376	Rtkn2
ENSRNOG00000000638	0.768484	0.0480547	0.519186	96.3873	196.256	125.341	97.015	219.329	244.623	311.531	100.793	Zfp365
ENSRNOG00000000639	0.180056	0.308753	0.855754	86.5375	78.2689	81.99	92.1153	87.7316	94.4158	102.406	99.141	Ado
ENSRNOG00000000640	0.529169	0.140206	0.719297	126.64	77.1008	138.535	128.373	135.585	214.581	88.3928	240.417	Egr2
ENSRNOG00000000641	0.0597495	0.769377	0.969299	619.834	563.069	814.246	555.632	578.231	829.357	681.271	572.54	Nrbf2
ENSRNOG00000000645	0.00986142	0.965553	0.998351	1138.36	775.68	946.184	1126.94	781.609	1056.81	847.277	1327.66	Reep3
ENSRNOG00000000648	0.127823	0.404934	0.89255	1690.65	1454.4	1601.16	1604.18	1383.77	2036.38	1684.85	1832.46	Jmjd1c
ENSRNOG00000000653	-0.335427	0.461795	0.906985	42.917	15.1865	20.7331	19.599	21.2683	22.531	22.6372	13.2188	Nr5a2
ENSRNOG00000000655	0.790844	0.0514901	0.528851	2751.61	820.072	1525.77	1942.26	2120.18	4210.09	1930.63	3920.2	Ptprc
ENSRNOG00000000657	0.348512	0.211613	0.79928	835.826	700.916	474.034	1117.14	841.426	1069.69	1194.38	877.398	Nek7
ENSRNOG00000000658	0.112381	0.694321	0.954007	5498.3	9928.47	7557.22	5725.85	9509.58	7635.88	9064.57	4825.69	Acacb
ENSRNOG00000000661	0.139993	0.383735	0.882743	309.565	268.684	241.258	303.784	350.926	274.664	284.582	329.644	Hps4
ENSRNOG00000000662	0.298982	0.138705	0.717396	199.81	129.669	125.341	153.852	192.744	194.196	186.487	179.28	Srrd
ENSRNOG00000000663	0.069225	0.608189	0.941191	875.929	762.83	875.503	742.802	808.194	858.325	980.944	772.474	Tfip11
ENSRNOG00000000664	-0.0739124	0.656053	0.951242	512.19	447.418	512.673	439.018	366.878	550.401	449.51	448.613	Tpst2
ENSRNOG00000000665	0.149057	0.374865	0.880506	1196.05	783.858	1052.68	1115.18	1063.41	1249.94	1096.29	1192.17	Pitpnb
ENSRNOG00000000692	-0.20751	0.54857	0.930811	507.265	367.981	895.293	314.564	353.585	521.433	508.797	422.176	Ung
ENSRNOG00000000695	0.377591	0.0985935	0.653876	270.166	162.379	187.54	266.546	257.878	326.164	252.243	317.251	Ssh1
ENSRNOG00000000697	0.101485	0.743033	0.964375	2356.21	1154.17	1864.09	2461.63	1561.89	2358.25	1601.85	2885	Coro1c
ENSRNOG00000000699	0.554046	0.221276	0.807464	841.454	225.461	523.04	974.07	699.194	1192	581.021	1292.96	Selplg
ENSRNOG00000000700	-0.658301	0.0946527	0.647148	219.51	84.1099	147.959	265.566	79.756	87.9784	132.589	153.669	Tmem119
ENSRNOG00000000701	-0.271641	0.433044	0.899177	2923.28	6900.52	4910.92	2911.43	5121.67	3280.95	3702.79	2512.4	Iscu
ENSRNOG00000000702	0.0172898	0.875262	0.987312	751.399	745.307	828.382	674.205	727.109	748.889	767.508	790.65	Sart3
ENSRNOG00000000704	0.3818	0.220501	0.807414	599.431	322.421	691.732	747.702	610.133	1014.97	585.333	866.658	Cmklr1
ENSRNOG00000000708	2.00442	NA	NA	17.5889	28.0366	10.3666	8.81955	236.609	9.65616	7.54572	6.6094	Sgsm1
ENSRNOG00000000718	-0.0996111	0.513519	0.920029	950.506	912.359	1024.4	1076.96	801.548	934.502	839.731	1120.29	Cggbp1
ENSRNOG00000000720	0.26382	0.127069	0.699012	180.111	153.033	200.734	194.03	221.988	228.529	180.019	243.722	MGC95208
ENSRNOG00000000723	0.408827	0.281905	0.841062	1901.01	2054.85	1496.55	1095.58	2319.57	2864.66	851.589	2656.98	RT1-CE5
ENSRNOG00000000728	-0.305787	0.135617	0.713352	592.395	538.537	806.706	498.794	461.256	424.871	509.875	574.192	Clic2
ENSRNOG00000000729	-0.118956	0.660247	0.951322	124.53	283.871	174.347	222.449	171.475	182.394	197.267	187.542	Tmlhe
ENSRNOG00000000763	0.144854	0.684293	0.952923	403.842	245.321	196.965	245.967	247.244	389.465	162.772	408.131	RT1-M3-1
ENSRNOG00000000768	0.977975	0.274042	0.837434	360.221	11.6819	86.7021	12.7393	281.805	122.311	161.694	364.343	Ubd
ENSRNOG00000000774	-0.148626	0.456712	0.906559	1254.44	1816.54	1290.16	1255.32	1076.71	1128.7	1557.65	1300.4	Gabbr1
ENSRNOG00000000775	-0.166668	0.634899	0.947642	37.9921	38.5504	51.8328	42.1378	18.6097	36.4788	42.0405	52.8752	Mog
ENSRNOG00000000777	1.24741	0.000851798	0.0752747	3090.73	1723.08	2733.94	1257.28	6223.63	6800.08	2641	5242.91	RT1-S3
ENSRNOG00000000778	-0.334478	0.165883	0.751182	171.668	308.403	229.949	180.311	208.695	166.301	157.382	172.671	Znrd1as1
ENSRNOG00000000779	-0.114775	0.416439	0.896703	347.557	374.99	339.269	278.306	307.061	297.195	312.609	319.73	Znrd1
ENSRNOG00000000780	-0.124534	0.431667	0.899153	1215.75	1552.53	1477.71	1197.5	1129.88	1310.02	1433.69	1117.82	Ppp1r11
ENSRNOG00000000781	0.431227	0.442157	0.901577	7.03557	25.7003	7.53931	9.7995	18.6097	15.0207	10.7796	21.4806	Rnf39
ENSRNOG00000000785	-0.10661	0.496478	0.915628	463.644	518.678	456.128	374.341	382.829	480.662	418.249	400.695	Trim39
ENSRNOG00000000786	-0.360639	0.012733	0.312538	405.249	540.873	457.071	412.559	337.634	365.861	342.791	364.343	Rpp21
ENSRNOG00000000787	1.29623	0.0569194	0.544969	294.79	237.143	45.2359	112.694	628.743	587.953	63.5997	414.74	AABR07044364.1
ENSRNOG00000000795	0.574095	0.116071	0.681225	642.348	221.957	533.406	335.143	644.694	846.523	412.859	678.29	RT1-N3
ENSRNOG00000000796	0.0389156	0.76188	0.968298	2974.64	3066.51	3538.76	3489.6	2920.4	3339.96	3726.51	3436.89	Ranbp2
ENSRNOG00000000798	-0.0442348	0.751295	0.966404	1276.25	1349.26	1423.04	1057.37	1362.5	1242.43	1213.78	1135.16	Gnl1
ENSRNOG00000000799	0.124202	0.530219	0.92587	5285.83	7009.16	5894.8	4545.01	6968.02	6473.92	6610.05	4727.38	Abcf1
ENSRNOG00000000800	-0.378551	0.253126	0.825155	1271.33	880.818	1238.33	1770.77	632.731	1184.49	707.142	1444.15	Man1a1
ENSRNOG00000000801	0.0731648	0.813255	0.978102	109.755	66.587	70.681	102.895	89.0609	113.728	56.0539	109.881	Msl3l2
ENSRNOG00000000802	0.0304738	0.928659	0.995374	75.2806	60.746	27.33	65.6566	49.1829	60.0828	63.5997	61.137	Tbc1d32
ENSRNOG00000000804	-0.146576	0.638164	0.948028	784.466	1660	1831.11	948.591	995.621	1188.78	1498.37	1035.2	Mrps18b
ENSRNOG00000000805	-0.858515	0.0569891	0.544969	3776.7	1332.91	5055.11	4850.75	1132.54	2417.26	1549.03	3181.6	Gja1
ENSRNOG00000000808	0.216216	0.415473	0.896474	809.091	1566.55	1418.33	1068.15	1234.89	1338.99	1893.98	1178.13	Hsf2
ENSRNOG00000000809	-0.009466	0.945322	0.995374	329.968	317.749	302.515	266.546	275.158	325.091	317.998	290.814	Atat1
ENSRNOG00000000811	0.130278	0.816101	0.978445	33.7707	39.7186	25.4452	36.2581	27.9146	37.5517	8.62368	72.7034	Pkib
ENSRNOG00000000812	0.150368	0.673838	0.952386	270.166	533.864	241.258	325.343	600.829	295.049	368.663	256.941	RGD1302996
ENSRNOG00000000814	-0.265907	0.531956	0.92587	11.2569	18.6911	16.9635	20.5789	10.6341	16.0936	10.7796	17.3497	Fabp7
ENSRNOG00000000815	0.203013	0.599004	0.938445	3073.14	1607.43	2086.5	3980.56	2148.1	3058.86	2023.33	5140.46	Smpdl3a
ENSRNOG00000000816	0.137132	0.579522	0.934824	1497.87	755.821	1371.21	1135.76	1168.43	1389.41	1109.22	1569.73	Ppp1r18
ENSRNOG00000000818	-0.691813	0.0238352	0.403647	163.225	103.969	176.231	138.173	66.4633	77.2493	139.057	77.6605	Nrm
ENSRNOG00000000823	-0.0721178	0.641055	0.948173	574.103	779.185	773.722	732.023	614.121	738.16	725.467	638.634	Gcc2
ENSRNOG00000000824	0.0964888	0.806962	0.975957	1516.87	485.968	1391.95	1339.59	1022.21	1773.51	773.976	1492.9	Dse
ENSRNOG00000000825	-0.104696	0.660402	0.951322	146.34	85.2781	107.435	105.835	111.658	119.093	101.328	85.0961	Calhm5
ENSRNOG00000000826	0.181985	0.318578	0.860659	3589.55	3365.56	3898.77	2925.15	4498.24	4201.5	4025.1	2910.62	Flot1
ENSRNOG00000000827	-0.117369	0.655078	0.951242	709.889	1251.13	1016.86	774.16	883.962	907.679	1076.88	589.889	Ier3
ENSRNOG00000000831	-0.101752	0.647651	0.948583	355.296	482.464	272.358	422.358	413.402	385.174	310.453	318.904	Gtf2h4
ENSRNOG00000000833	0.0121812	0.949959	0.995374	384.142	439.241	391.102	337.103	467.902	347.622	447.354	304.033	Vars2
ENSRNOG00000000839	-0.179304	0.510801	0.918734	171.668	317.749	278.012	157.772	184.768	232.821	202.657	194.977	Nfkbil1
ENSRNOG00000000840	-0.85182	0.152478	0.734045	7.03557	37.3822	15.0786	20.5789	6.64633	9.65616	12.9355	14.045	Atp6v1g2
ENSRNOG00000000841	0.0472609	0.721699	0.957745	5278.09	5026.74	5328.41	5656.27	4784.03	5843.05	5006.05	6361.55	Ddx39b
ENSRNOG00000000842	-0.75456	0.0159384	0.333937	439.02	657.693	474.977	315.544	241.927	295.049	182.175	397.39	Ddah2
ENSRNOG00000000847	-0.127945	0.563891	0.932059	1159.46	2004.62	1920.64	1368.01	1387.75	1684.46	1547.95	1283.05	Csnk2b
ENSRNOG00000000848	-0.351431	0.160511	0.746719	644.458	904.182	843.46	522.313	486.512	534.308	771.82	490.748	Gpank1
ENSRNOG00000000850	0.015093	0.967976	0.998922	18.996	22.1957	29.2148	13.7193	17.2805	19.3123	23.7151	23.9591	Apom
ENSRNOG00000000851	0.127065	0.543888	0.929208	3728.85	4828.14	4473.64	3593.48	5812.88	4396.77	4633.07	3313.79	Bag6
ENSRNOG00000000852	0.234891	0.0903993	0.636791	4625.89	4412.27	3952.48	4575.39	6182.42	5065.19	4882.08	4547.27	Prrc2a
ENSRNOG00000000853	0.271443	0.293842	0.847586	1858.09	1449.73	2209.02	1895.22	1540.62	2927.96	1774.32	2702.42	Aif1
ENSRNOG00000000854	0.0256897	0.929523	0.995374	86.5375	67.7552	60.3145	96.0351	79.756	90.1242	49.5862	96.6625	Ncr3
ENSRNOG00000000855	0.0500235	0.897607	0.989737	211.771	199.761	343.039	378.261	159.512	374.444	195.111	442.004	Lst1
ENSRNOG00000000857	0.258799	0.70099	0.954454	28.1423	22.1957	9.42414	9.7995	30.5731	22.531	3.23388	27.2638	Msh5
ENSRNOG00000000858	-0.514943	0.150308	0.73132	62.6166	120.324	65.0266	54.8772	65.1341	52.5724	61.4438	33.047	Sapcd1
ENSRNOG00000000860	0.459223	0.227596	0.809094	276.498	528.023	278.012	228.328	655.329	350.841	546.526	249.505	Vwa7
ENSRNOG00000000866	0.069648	0.695591	0.954385	647.976	658.861	566.391	779.06	830.792	560.057	723.312	670.854	Rbmx
ENSRNOG00000000867	0.0763967	0.687816	0.953621	2193.69	2588.72	2367.34	1778.61	2912.42	2321.77	2276.65	1905.16	Vars
ENSRNOG00000000869	0.386186	0.0835935	0.619163	581.842	545.546	414.662	778.08	846.743	710.264	828.952	647.721	Arhgef6
ENSRNOG00000000875	0.765891	0.0279557	0.431549	69161.1	121499	95212.1	90225	221599	134481	207811	75630.6	Fhl1
ENSRNOG00000000879	0.182995	0.381057	0.881742	531.186	780.353	599.375	747.702	913.206	723.139	802.003	579.975	Slc9a6
ENSRNOG00000000881	0.0995401	0.618311	0.944792	698.632	1136.65	960.32	952.511	1124.56	983.856	1098.44	807.999	Mmgt1
ENSRNOG00000000885	0.234168	0.497165	0.91564	63.3201	36.214	54.66	97.015	87.7316	54.7182	67.9115	85.9222	Auts2
ENSRNOG00000000888	0.00126284	0.994977	0.999682	1973.48	2782.64	2449.33	1681.59	2122.84	2334.65	2526.74	1909.29	Sbds
ENSRNOG00000000891	-0.0806547	0.655111	0.951242	187.85	209.107	178.116	210.689	235.28	159.863	177.863	171.844	AABR07035107.1
ENSRNOG00000000893	-0.124369	0.577291	0.934345	1013.12	1606.27	1495.61	1049.53	1483.46	1099.73	1143.72	1011.24	Tmem248
ENSRNOG00000000894	0.448384	0.125525	0.69798	999.755	1781.49	1005.56	1389.57	2394.01	1620.09	1907.99	1140.95	Fry
ENSRNOG00000000895	0.0512317	0.859535	0.984658	963.873	2145.97	1300.53	1290.59	1899.52	1203.8	1614.78	1188.04	Rabgef1
ENSRNOG00000000900	-0.207715	0.575905	0.934005	351.779	211.443	415.605	291.045	227.305	302.56	136.901	432.09	Tpst1
ENSRNOG00000000901	0.0522223	0.763143	0.968298	482.64	386.672	474.977	379.241	422.707	473.152	370.818	520.49	Crcp
ENSRNOG00000000902	-0.110082	0.692416	0.954007	3196.26	4872.53	6350.93	3676.77	3384.31	4362.44	5612.94	3406.32	Hsph1
ENSRNOG00000000903	0.24151	0.09243	0.641054	609.281	509.332	613.511	484.095	656.658	716.702	584.255	665.071	Asl
ENSRNOG00000000906	-0.999037	0.0115009	0.300135	866.079	552.555	994.247	1016.21	281.805	290.758	323.388	817.914	Medag
ENSRNOG00000000907	-0.201037	0.483038	0.912059	650.087	449.754	540.946	849.617	454.609	709.191	371.896	630.372	Alox5ap
ENSRNOG00000000909	0.0863843	0.630132	0.947642	562.846	592.274	734.14	500.754	587.536	635.161	755.65	559.321	Uspl1
ENSRNOG00000000913	-0.524463	0.0925663	0.641054	655.715	449.754	621.993	807.479	315.036	442.038	316.92	686.552	Gusb
ENSRNOG00000000917	-0.317072	0.337003	0.867979	94.9802	227.798	125.341	105.835	119.634	108.364	131.511	84.2699	Nupr2
ENSRNOG00000000918	-0.376828	0.239035	0.816114	287.051	807.221	521.155	403.739	368.207	429.163	432.262	323.861	Zbed5
ENSRNOG00000000920	0.194008	0.743385	0.964375	330.672	1308.38	281.782	1002.49	1774.57	446.329	596.112	527.1	Phkg1
ENSRNOG00000000921	-0.212078	0.311653	0.858466	1276.25	2217.23	1744.41	1456.21	1632.34	1326.11	1537.17	1282.22	Ubl3
ENSRNOG00000000922	-0.296243	0.38953	0.882982	553.7	1369.12	781.261	908.414	1137.85	532.162	645.698	626.241	Sumf2
ENSRNOG00000000923	0.195672	0.182755	0.767088	5140.89	5177.43	6056.89	5530.84	5561.65	6576.92	7445.47	5503.98	Cct6a
ENSRNOG00000000924	0.134594	0.709998	0.955451	225.138	85.2781	162.095	227.348	139.573	209.217	151.992	267.681	Slc7a1
ENSRNOG00000000925	-0.283428	0.142893	0.721854	113.273	127.333	116.859	123.474	105.012	77.2493	94.8605	116.491	Psph
ENSRNOG00000000926	-0.328819	0.151781	0.733529	691.597	1268.66	1013.09	802.579	874.658	669.494	795.535	665.897	Mrps17
ENSRNOG00000000931	-0.0815021	0.485029	0.912059	859.043	900.677	858.539	713.403	784.267	799.316	805.237	760.081	Sfswap
ENSRNOG00000000936	-0.323445	0.0270523	0.424006	671.897	592.274	584.297	732.023	490.499	486.027	485.082	598.977	Stx2
ENSRNOG00000000937	-0.789557	0.0284363	0.435228	130.862	274.525	129.111	331.223	110.329	153.426	112.108	123.926	Slc46a3
ENSRNOG00000000938	-0.0601566	0.609936	0.942618	5658.01	5942.6	6756.17	5545.54	5613.49	6104.84	6040.89	5167.73	Ran
ENSRNOG00000000940	0.0211632	0.916331	0.994414	1011.01	573.583	735.083	873.135	822.816	817.555	869.914	733.644	Flt1
ENSRNOG00000000942	0.154939	0.585402	0.936269	394.696	195.088	258.221	368.461	265.853	365.861	291.049	432.09	Pan3
ENSRNOG00000000954	-0.00965198	0.95099	0.995499	1940.41	2631.94	2400.33	1908.94	2194.62	2338.94	2331.63	1955.56	Polr1d
ENSRNOG00000000955	0.0657693	0.740136	0.963993	468.569	353.963	417.489	403.739	352.256	535.38	356.805	475.877	Lnx2
ENSRNOG00000000956	-0.225948	0.487356	0.913195	28.1423	38.5504	32.9845	26.4586	34.5609	31.1143	19.4033	23.1329	Rasl11a
ENSRNOG00000000957	-0.218777	0.156879	0.740736	9882.16	13030	12640.6	9938.65	10655.4	9494.15	10343	8598.01	Rpl21
ENSRNOG00000000958	-0.046262	0.927991	0.995374	8.44269	8.17735	15.0786	10.7794	5.31707	9.65616	14.0135	11.5665	AABR07055943.1
ENSRNOG00000000962	0.351686	0.0754486	0.597493	903.367	612.133	899.063	844.717	950.426	1207.02	842.965	1159.95	Slc15a4
ENSRNOG00000000967	0.222659	0.351607	0.873052	273.684	199.761	268.588	207.749	219.329	293.976	223.138	370.953	Aacs
ENSRNOG00000000968	-0.0446005	0.806457	0.975957	1265.7	1934.53	1684.09	1396.43	1601.77	1522.45	1671.92	1292.14	Rnf6
ENSRNOG00000000974	-0.121442	0.662943	0.951465	543.146	968.432	649.323	523.293	824.145	568.641	630.607	444.482	Zfp358
ENSRNOG00000000975	-0.104039	0.460546	0.906559	802.055	1006.98	979.168	765.341	857.377	826.138	852.667	769.169	Mcoln1
ENSRNOG00000000977	-0.175311	0.18422	0.767165	393.288	471.95	360.945	426.278	357.573	372.299	370.818	360.212	Pnpla6
ENSRNOG00000000979	-0.0721135	0.769855	0.969299	123.123	114.483	162.095	87.2155	99.695	114.801	108.874	138.797	Bri3bp
ENSRNOG00000000981	0.234788	0.348082	0.871881	2003.73	1017.5	1576.66	1624.76	1919.46	1829.31	1365.78	2210.02	Scarb1
ENSRNOG00000000983	0.0651026	0.629356	0.94751	237.099	247.657	272.358	227.348	239.268	249.987	258.711	279.247	Zfp394
ENSRNOG00000000985	-0.198108	0.0417157	0.499573	689.486	716.102	712.465	636.967	583.548	620.14	590.722	605.587	Cpsf4
ENSRNOG00000000987	0.0739231	0.645468	0.948583	488.269	506.996	500.422	360.622	530.377	477.444	503.408	444.482	Ptcd1
ENSRNOG00000000988	-0.131632	0.335694	0.867979	779.541	878.481	901.89	705.564	743.06	829.357	723.312	684.899	Xab2
ENSRNOG00000000989	-0.188728	0.432246	0.899153	953.32	1864.44	1376.87	1078.92	1335.91	1033.21	1178.21	1078.16	Bud31
ENSRNOG00000000990	-0.181289	0.326457	0.865105	2818.45	4342.17	3551.96	2933.97	3242.08	2964.44	3242.51	2585.1	Pdap1
ENSRNOG00000000991	-0.00151918	0.99553	0.999682	11052.9	5627.19	10940.5	9488.85	7623.35	11194.7	7273	10979.9	Arpc1b
ENSRNOG00000000994	0.265158	0.477448	0.90988	640.941	203.266	507.961	583.07	417.39	749.962	460.289	698.944	Stxbp2
ENSRNOG00000000996	-0.118233	0.362078	0.876106	1594.96	1952.05	2063.89	1691.39	1773.24	1732.74	1555.5	1664.74	Arpc1a
ENSRNOG00000000999	0.143578	0.315419	0.859579	870.3	691.57	698.329	819.238	939.792	888.367	750.261	827.828	Smurf1
ENSRNOG00000001001	-0.453838	0.625377	0.946013	356.704	14.0183	184.713	28.4185	18.6097	95.4887	62.5217	249.505	Retn
ENSRNOG00000001003	-0.0732802	0.672026	0.952386	904.775	1313.05	1016.86	946.632	995.621	979.564	1134.01	863.353	Trappc5
ENSRNOG00000001004	0.0133603	0.93694	0.995374	1700.5	2015.13	1631.32	1523.82	2161.39	1644.77	1552.26	1577.99	Ncor2
ENSRNOG00000001007	0.294055	0.530207	0.92587	144.933	220.789	91.4141	185.211	77.0975	173.811	164.928	369.3	Baiap2l1
ENSRNOG00000001009	-0.280279	0.156234	0.740041	1084.89	1671.68	1534.25	1083.82	1050.12	1200.58	990.646	1181.43	Bri3
ENSRNOG00000001010	0.323199	0.219307	0.806389	2014.28	1077.07	1654.88	1638.48	1518.02	1979.51	1745.22	2745.38	Tecpr1
ENSRNOG00000001017	-4.22262	0.00230112	0.12525	7.03557	18.6911	0	50.9574	1.32927	1.07291	0	1.65235	Cd209d
ENSRNOG00000001030	0.296221	0.370813	0.879065	18658.3	13995	27807.8	11509.5	20363	30958.7	22142.4	14911.6	Tsc22d1
ENSRNOG00000001032	0.0864656	0.640373	0.948173	2000.21	2969.55	2175.09	2330.32	3024.08	2315.33	2560.16	2160.45	Ccz1b
ENSRNOG00000001033	-0.156768	0.380723	0.881742	436.205	476.623	530.579	335.143	365.548	410.923	390.222	427.133	Nufip1
ENSRNOG00000001034	0.139624	0.314937	0.859292	592.395	631.993	582.412	598.749	785.597	614.776	678.037	575.018	Evi5l
ENSRNOG00000001035	-0.234555	0.148705	0.728506	355.296	477.791	403.353	381.2	402.768	341.184	322.31	308.99	Gtf2h3
ENSRNOG00000001037	-0.0391458	0.80448	0.974831	491.083	352.794	438.222	393.94	382.829	461.35	384.832	404.826	Gpalpp1
ENSRNOG00000001039	-0.15078	0.222664	0.808813	982.166	1031.51	1184.61	962.311	862.694	936.648	1027.3	919.533	Eif2b1
ENSRNOG00000001040	0.271653	0.0813	0.614062	501.636	421.718	489.113	476.256	560.951	510.704	697.44	513.881	Pms2
ENSRNOG00000001043	0.0933548	0.55675	0.932059	430.577	454.427	433.51	334.163	437.329	482.808	462.445	381.693	Ddx55
ENSRNOG00000001044	0.287106	0.142567	0.721854	837.937	1029.18	1062.1	805.519	1406.36	1054.67	1213.78	884.008	Aimp2
ENSRNOG00000001047	0.207696	0.203455	0.791152	905.478	703.252	680.423	902.534	865.353	963.47	1033.76	826.175	Map2k7
ENSRNOG00000001048	0.288742	0.374185	0.880254	39.3992	25.7003	23.5603	35.2782	42.5365	42.9163	25.8711	41.3088	Ankrd61
ENSRNOG00000001049	-0.150459	0.488218	0.913256	43285.7	75741	61899.6	50053.9	60889.7	49294.7	54427.3	43492.3	Tpt1
ENSRNOG00000001050	0.14605	0.374728	0.880381	1892.57	2151.81	2097.81	2030.46	2404.64	2294.95	2637.77	1707.7	Eif2ak1
ENSRNOG00000001052	0.374377	0.165329	0.750336	195.589	122.66	117.802	215.589	241.927	188.832	173.552	242.069	Slc25a30
ENSRNOG00000001053	-0.143817	0.102483	0.662724	6154.01	6392.35	7013.44	6271.68	5899.29	5716.45	6158.39	5607.25	Tmed2
ENSRNOG00000001055	-0.113729	0.708362	0.955387	2088.86	3962.51	3543.48	2320.52	2758.23	1999.9	3996	2257.11	Rilpl1
ENSRNOG00000001056	-0.0829787	0.60367	0.940158	306.751	321.253	387.332	273.406	276.488	330.455	302.907	305.685	Snapc2
ENSRNOG00000001057	-0.548581	0.24944	0.825155	19.6996	29.2048	17.9059	18.619	23.9268	18.2394	9.70165	7.43558	Ctxn1
ENSRNOG00000001058	0.0877652	0.6555	0.951242	1472.55	1912.33	1685.04	1401.33	2041.75	1784.24	1792.65	1259.92	Timm44
ENSRNOG00000001059	0.175776	0.26087	0.829936	262.427	239.48	268.588	253.807	231.292	331.528	295.361	297.423	Usp42
ENSRNOG00000001060	-0.156754	0.561999	0.932059	640.941	1306.04	794.455	729.083	963.718	764.983	775.054	608.891	Snrnp35
ENSRNOG00000001061	-0.338498	0.0245958	0.406426	531.889	478.959	559.794	454.697	369.536	369.08	386.988	474.225	Rilpl2
ENSRNOG00000001062	0.038642	0.798132	0.973519	1496.47	1179.88	1591.74	1566.94	1418.33	1369.03	1713.96	1493.73	Kmt5a
ENSRNOG00000001064	0.211825	0.0819575	0.615649	1605.52	1413.51	1687.86	1563.02	1682.85	1863.64	2042.74	1674.66	Sbno1
ENSRNOG00000001065	-0.203938	0.127944	0.70122	820.348	842.267	685.135	681.065	614.121	653.4	721.156	640.286	Cyth3
ENSRNOG00000001068	0.00564293	0.9526	0.995872	6111.1	6481.14	7241.51	6413.77	6473.53	6979.26	6424.64	6471.43	Rac1
ENSRNOG00000001069	-0.129859	0.526911	0.925772	518.522	717.271	780.319	516.434	558.292	681.296	491.55	581.627	Elavl1
ENSRNOG00000001070	-0.151661	0.493421	0.915148	1512.65	2724.23	1827.34	2005.96	2036.44	1491.34	2024.41	1711.01	Cdk2ap1
ENSRNOG00000001072	-0.107114	0.74271	0.964375	69.6522	33.8776	41.4662	75.4561	47.8536	48.2808	59.2878	50.3967	Cers4
ENSRNOG00000001073	0.302953	0.46021	0.906559	51.3597	60.746	67.8538	63.6967	67.7926	32.1872	132.589	67.7464	RGD1563482
ENSRNOG00000001074	0.077544	0.751743	0.96646	211.771	130.838	176.231	229.308	184.768	153.426	242.541	209.849	Mphosph9
ENSRNOG00000001079	0.279205	0.0398114	0.489107	599.431	496.482	522.097	490.955	604.816	636.234	591.8	727.034	Daglb
ENSRNOG00000001080	-0.0520159	0.7537	0.966725	950.506	1199.73	1211	854.516	1056.77	1110.46	973.398	925.316	Arl6ip4
ENSRNOG00000001081	-0.279219	0.159402	0.744709	141.415	143.688	186.598	124.454	131.597	135.186	117.498	108.229	Ogfod2
ENSRNOG00000001082	0.0499242	0.909874	0.992356	68.9486	109.81	108.378	73.4962	107.671	59.0099	164.928	42.1349	Abcb9
ENSRNOG00000001083	-0.464361	0.0214609	0.385566	1127.1	761.662	1273.2	1188.68	691.219	804.68	744.871	912.098	Kdelr2
ENSRNOG00000001086	0.0428329	0.832931	0.981282	396.103	537.369	434.453	440.977	386.817	375.517	570.241	527.1	Vps37b
ENSRNOG00000001088	-0.359271	0.0698695	0.579638	340.522	244.152	269.53	308.684	244.585	179.175	213.436	270.159	Rfc3
ENSRNOG00000001090	-0.279977	0.340707	0.869037	319.415	247.657	276.127	404.719	158.183	231.748	267.334	368.474	Stard13
ENSRNOG00000001091	-0.343525	0.315994	0.860244	1518.98	1321.23	2609.54	1191.62	829.463	1283.2	1966.2	1154.99	Hip1r
ENSRNOG00000001094	0.00467712	0.98386	0.999577	97.0909	81.7735	101.781	61.7368	81.0853	95.4887	90.5487	77.6605	Zfp316
ENSRNOG00000001098	0.0603302	0.690905	0.954007	1001.16	1049.04	915.084	1062.27	1264.13	972.054	1081.19	885.66	Pds5b
ENSRNOG00000001099	-0.124384	0.493184	0.915049	116.087	98.1282	104.608	122.494	105.012	93.3429	92.7046	114.012	Rbak
ENSRNOG00000001101	0.0927528	0.422021	0.898125	669.083	594.61	609.742	643.827	745.719	639.452	616.593	686.552	Rnf216
ENSRNOG00000001103	-0.0748432	0.883833	0.987642	150.561	38.5504	111.205	141.113	70.4511	89.0513	59.2878	199.934	AABR07035437.1
ENSRNOG00000001104	0.194658	0.30784	0.855192	337.707	221.957	241.258	280.266	336.305	345.476	279.192	280.9	Foxk1
ENSRNOG00000001106	-0.00267224	0.986325	0.999577	1095.44	1395.99	1355.19	1056.39	1385.1	1181.27	1240.73	1087.25	Denr
ENSRNOG00000001107	0.364684	0.237634	0.816114	188.553	71.2598	106.493	107.794	134.256	168.446	159.538	151.19	AABR07035428.1
ENSRNOG00000001108	0.0946086	0.516848	0.920982	850.601	676.384	785.973	915.273	804.206	904.46	790.145	948.449	N4bp2l2
ENSRNOG00000001111	-0.0954098	0.701864	0.954454	161.818	129.669	108.378	186.19	135.585	138.405	105.64	168.54	Brca2
ENSRNOG00000001114	0.0504156	0.736899	0.962576	709.186	860.958	819.9	758.481	919.853	829.357	849.433	663.419	Wipi2
ENSRNOG00000001117	0.682567	0.176083	0.760675	31.6601	16.3547	8.48173	37.2381	42.5365	53.6453	29.1049	26.4376	Fbxl18
ENSRNOG00000001120	-0.00711744	0.951249	0.995499	1075.04	891.331	1127.13	1036.79	1000.94	1013.9	1006.82	1089.73	Med13l
ENSRNOG00000001123	0.225616	0.296998	0.84942	271.573	231.302	192.252	196.97	342.951	223.165	254.399	226.372	RGD1562310
ENSRNOG00000001124	-0.209015	0.501755	0.917235	45.0277	47.8959	34.8693	52.9173	49.1829	23.6039	39.8845	43.7873	Rnft2
ENSRNOG00000001126	-0.0512938	0.772972	0.969811	1355.05	1782.66	1419.28	1319.99	1596.45	1363.66	1584.6	1127.73	Fbxw8
ENSRNOG00000001128	-0.659223	0.135649	0.713352	15.4783	11.6819	17.9059	14.6992	11.9634	10.7291	7.54572	8.26175	Tesc
ENSRNOG00000001129	0.0375806	0.888434	0.987642	169.557	174.061	140.42	165.612	228.634	121.238	199.423	119.795	Fbxo21
ENSRNOG00000001130	-0.342005	0.641577	0.948173	40.1028	289.712	52.7752	120.534	199.39	31.1143	129.355	37.1779	Nos1
ENSRNOG00000001134	-0.337228	0.0291174	0.439461	263.834	247.657	326.075	255.767	202.049	212.436	236.073	214.806	Rfc5
ENSRNOG00000001135	0.108017	0.648671	0.948838	1694.87	2864.41	1603.99	2845.77	2540.23	2366.83	2390.92	2409.13	Wsb2
ENSRNOG00000001136	-0.0310214	0.893767	0.988317	3304.61	5447.28	3878.98	3670.89	5134.96	3562.05	4150.15	3108.07	Pebp1
ENSRNOG00000001138	0.55302	0.132086	0.709782	367.96	134.342	256.337	398.84	364.219	496.756	288.893	549.407	Taok3
ENSRNOG00000001139	0.0126592	0.950341	0.995374	1566.82	1649.49	2166.61	1379.77	1571.19	1757.42	2088.01	1406.15	Suds3
ENSRNOG00000001142	0.0751594	0.534573	0.926792	1141.87	1127.31	1161.05	943.692	1149.82	1262.81	1107.07	1089.73	Prkab1
ENSRNOG00000001143	0.00504344	0.98868	0.999682	243.431	244.152	152.671	414.519	206.036	189.905	378.364	283.378	Cit
ENSRNOG00000001148	-0.132253	0.353661	0.874171	30021.5	37334.3	35998.3	28432.3	32715.9	29472.7	31259.8	26794.5	Rplp0
ENSRNOG00000001149	0.0215011	0.905554	0.991274	3386.22	4492.87	3356.88	3116.24	4389.24	3393.6	3675.85	3109.72	Pxn
ENSRNOG00000001151	-0.245739	0.487015	0.912969	64.7273	174.061	98.011	91.1353	114.317	63.3015	86.2368	95.8363	Sirt4
ENSRNOG00000001156	-0.830977	0.0848775	0.624572	23.2174	18.6911	22.6179	11.7594	5.31707	8.58325	16.1694	12.3926	Msi1
ENSRNOG00000001158	0.0906837	0.76889	0.969299	629.684	438.072	472.149	731.043	533.036	623.359	365.429	895.574	Abcg1
ENSRNOG00000001160	-0.495069	0.368284	0.879065	4.9249	14.0183	14.1362	15.6792	6.64633	9.65616	7.54572	9.9141	NEWGENE_1586233
ENSRNOG00000001161	-0.0788339	0.813074	0.978102	450.98	1078.24	622.936	537.992	878.645	509.631	694.207	464.311	Gatc
ENSRNOG00000001163	-0.247943	0.1833	0.767088	502.34	457.932	570.16	431.178	357.573	460.277	340.636	491.574	Srsf9
ENSRNOG00000001169	0.623063	0.096964	0.650213	178	273.357	441.992	220.489	241.927	561.13	561.617	349.472	Slc37a1
ENSRNOG00000001170	-0.362434	0.0612996	0.557305	2798.05	2518.62	3822.43	2688	1924.78	2378.63	2158.08	2736.29	Cox6a1
ENSRNOG00000001171	0.0339362	0.880393	0.987642	517.115	540.873	510.788	384.14	656.658	502.12	485.082	358.56	Coq5
ENSRNOG00000001172	0.0794441	0.757569	0.967249	7376.8	12658.5	11613.4	8969.48	12025.9	9857.87	13593.1	7440.54	Rnf10
ENSRNOG00000001174	-0.234706	0.459554	0.906559	154.783	70.0916	82.9324	125.434	115.646	98.7074	71.1454	85.0961	Pde9a
ENSRNOG00000001177	-0.117327	0.698395	0.954454	939.249	2034.99	1185.56	1094.6	1674.88	1060.03	1183.6	925.316	Acads
ENSRNOG00000001178	-0.247422	0.251188	0.825155	565.66	864.463	835.921	521.333	521.073	629.796	579.943	614.674	Sppl3
ENSRNOG00000001181	0.0389379	0.831266	0.981282	448.166	393.681	490.055	330.243	354.914	480.662	447.354	424.654	Wdr4
ENSRNOG00000001182	-0.276086	0.323557	0.862757	1305.1	2336.39	1451.32	1462.09	1963.33	1163.03	1237.5	1050.07	Ndufv3
ENSRNOG00000001184	0.332099	0.225217	0.809094	586.767	671.711	575.815	669.306	1250.84	587.953	721.156	594.02	Pknox1
ENSRNOG00000001185	-0.221738	0.291558	0.845782	685.265	1107.45	678.538	694.784	739.072	698.462	593.956	681.595	RGD1311899
ENSRNOG00000001187	1.41255	0.0341187	0.463122	704.964	119.156	1436.24	179.331	1627.02	2349.67	946.449	1573.04	Oasl
ENSRNOG00000001189	0.061192	0.872481	0.986931	282.126	636.665	261.049	391.98	256.549	495.683	296.439	588.237	Sik1
ENSRNOG00000001190	-0.00347248	0.978908	0.999577	1450.73	1316.55	1393.83	1420.93	1268.12	1426.97	1237.5	1633.35	Git2
ENSRNOG00000001191	-0.129162	0.333966	0.867325	652.901	627.32	599.375	537.992	489.17	541.818	625.217	553.537	Tchp
ENSRNOG00000001192	-0.214607	0.314708	0.859292	707.779	570.078	623.878	580.13	413.402	609.411	430.106	684.073	Gltp
ENSRNOG00000001193	0.0276522	0.976126	0.999577	37.9921	139.015	5.65448	97.995	3.9878	68.666	81.925	130.536	Hsf2bp
ENSRNOG00000001194	0.23906	0.137813	0.717037	667.676	689.234	523.04	750.642	842.755	675.931	821.406	765.038	Rrp1b
ENSRNOG00000001195	-0.773252	0.00870239	0.257829	140.711	92.2873	122.514	195.99	62.4755	89.0513	71.1454	99.141	Trpv4
ENSRNOG00000001199	-0.146165	0.736079	0.961856	257.502	586.433	210.158	236.168	503.792	256.425	217.748	188.368	Pop5
ENSRNOG00000001201	0.129256	0.559013	0.932059	2567.28	1962.56	3068.5	2294.06	1999.22	3261.64	2477.15	3080.81	Cstb
ENSRNOG00000001203	-0.127207	0.503841	0.918155	1331.83	1238.28	1564.41	899.594	1104.62	1195.22	1210.55	1099.64	Rrp1
ENSRNOG00000001204	0.140588	0.509159	0.918393	2175.4	1522.16	2106.3	2718.38	2205.25	2125.43	2196.88	2866.83	Ankrd13a
ENSRNOG00000001205	0.0432854	0.817104	0.978462	463.644	595.779	434.453	452.737	595.512	405.559	463.523	540.319	Agpat3
ENSRNOG00000001210	0.072388	0.725095	0.958702	1141.17	723.112	930.163	756.521	739.072	1006.39	961.541	1027.76	Pwp2
ENSRNOG00000001211	-0.118651	0.649124	0.949113	1566.12	3100.38	2172.26	2167.65	2698.41	1742.4	2193.65	1660.61	RGD1303003
ENSRNOG00000001214	-0.155448	0.603825	0.940158	1417.67	634.329	1155.4	1696.29	1082.02	1156.59	907.643	1257.44	Pfkl
ENSRNOG00000001215	-0.502231	0.0241782	0.405623	156.893	253.498	194.137	162.672	159.512	138.405	122.888	120.622	RGD1309594
ENSRNOG00000001216	0.838246	0.184481	0.767165	447.462	29.2048	157.383	215.589	416.061	430.236	186.487	488.27	Trpm2
ENSRNOG00000001217	-0.334862	0.468439	0.907203	46.4348	14.0183	42.4086	24.4987	17.2805	36.4788	24.7931	23.1329	Lrrc3
ENSRNOG00000001222	0.00559684	0.972386	0.999577	3890.67	5050.1	5610.19	4111.87	4348.03	5044.81	4939.22	4401.04	Ube2g2
ENSRNOG00000001223	-0.275139	0.369431	0.879065	2695.33	1918.17	2643.47	3645.41	1623.03	2181.22	1719.35	3483.98	Pttg1ip
ENSRNOG00000001224	0.380063	0.360792	0.875989	3269.43	1035.02	2057.29	3856.1	3012.12	3168.29	2158.08	4959.53	Itgb2
ENSRNOG00000001225	-0.181468	0.277527	0.839527	441.834	515.173	458.956	346.902	377.512	410.923	417.171	348.646	Fam207a
ENSRNOG00000001227	-0.118601	0.425476	0.898307	333.486	272.189	287.436	294.965	316.366	270.373	241.463	270.159	Adarb1
ENSRNOG00000001228	-0.436084	0.0997354	0.65525	1401.49	779.185	1511.63	1380.75	860.036	957.033	717.922	1214.48	Pofut2
ENSRNOG00000001229	-0.260487	0.545826	0.929685	3202.59	682.225	2711.32	1963.82	1278.75	1519.24	2002.85	2345.51	Col18a1
ENSRNOG00000001232	-0.1306	0.575434	0.933961	123.826	114.483	120.629	123.474	73.1097	120.166	103.484	141.276	Slc19a1
ENSRNOG00000001235	0.114339	0.563941	0.932059	2789.6	1949.71	2301.37	2861.45	2368.75	3174.73	2203.35	2972.58	Gna12
ENSRNOG00000001236	-0.118029	0.343464	0.87033	470.68	480.127	507.019	405.699	398.78	448.475	436.574	432.09	Brat1
ENSRNOG00000001237	0.0539117	0.732411	0.960552	509.375	454.427	485.343	455.677	620.768	466.714	449.51	445.309	Cabin1
ENSRNOG00000001238	0.0786921	0.289605	0.845259	1582.3	1529.16	1540.85	1564.98	1692.16	1680.17	1584.6	1612.69	Rsrc2
ENSRNOG00000001239	-0.396599	0.257606	0.827649	821.755	2188.03	1503.15	870.195	1349.21	924.846	1025.14	789.824	Ddt
ENSRNOG00000001241	0.0447321	0.873932	0.987287	140.008	84.1099	64.0841	119.554	99.695	111.582	111.03	99.9672	Iqce
ENSRNOG00000001242	-0.283141	0.622651	0.946013	31.6601	114.483	90.4717	43.1178	102.354	17.1665	54.976	55.3537	Gstt3
ENSRNOG00000001243	-0.0793199	0.646739	0.948583	789.391	558.396	720.947	574.251	607.475	671.64	544.37	679.942	Zcchc8
ENSRNOG00000001245	-0.353691	0.137181	0.716956	137.194	120.324	108.378	182.271	99.695	100.853	95.9385	131.362	Pcbp3
ENSRNOG00000001247	0.314424	0.28974	0.845452	6073.11	9502.08	5714.8	4696.9	9356.71	8704.49	9372.87	4881.04	Clip1
ENSRNOG00000001249	-0.770181	0.0505255	0.52545	13403.5	5961.29	11717	16836.5	4676.36	5696.06	5644.2	12078.7	Col6a1
ENSRNOG00000001250	0.148948	0.6767	0.952386	827.383	259.339	638.014	603.649	455.939	819.701	573.475	733.644	Lfng
ENSRNOG00000001252	0.0259914	0.912887	0.99334	443.945	406.531	596.548	534.073	418.719	594.39	371.896	630.372	Chst12
ENSRNOG00000001253	0.0670202	0.659396	0.951322	6068.18	5831.62	6260.46	4763.54	6195.71	6255.05	6602.51	4963.66	Eif3b
ENSRNOG00000001254	-0.813097	0.0169762	0.347922	13242.4	8129.46	15032.4	16168.2	5380.87	6202.47	5772.48	12564.5	Col6a2
ENSRNOG00000001255	0.404495	0.0438108	0.505584	1239.67	1144.83	1163.88	1571.84	1926.11	1555.71	2009.32	1288.83	Mlxip
ENSRNOG00000001256	0.10782	0.463209	0.907203	690.19	866.799	702.098	738.882	953.084	758.545	778.288	741.079	Atxn2
ENSRNOG00000001258	0.0369905	0.860243	0.984658	968.095	753.485	868.906	952.511	740.402	1009.61	713.61	1169.86	Snx8
ENSRNOG00000001259	-0.402437	0.440521	0.901101	15.4783	10.5137	13.1938	13.7193	14.6219	3.21872	12.9355	9.9141	Cux2
ENSRNOG00000001260	-0.451832	0.0211844	0.385195	101.312	141.351	120.629	120.534	90.3901	95.4887	74.3793	91.7055	Nudt1
ENSRNOG00000001265	0.107597	0.632814	0.947642	356	192.752	256.337	314.564	293.768	289.685	277.036	347.82	Mad1l1
ENSRNOG00000001269	-0.0991266	0.438533	0.900692	3991.98	4789.59	5041.91	4248.08	4371.96	3822.77	4591.03	4084.61	Ppp1cc
ENSRNOG00000001270	0.645524	0.206879	0.794501	436.909	91.1191	144.189	394.92	421.378	366.934	243.619	638.634	Hvcn1
ENSRNOG00000001271	0.169313	0.515616	0.920758	951.209	725.448	703.983	1150.46	639.377	1035.36	1184.68	1110.38	Card6
ENSRNOG00000001272	0.10854	0.522232	0.923112	1011.01	698.58	826.497	1058.35	894.597	984.928	978.788	1018.67	Mcm3ap
ENSRNOG00000001273	-0.328678	0.223006	0.808967	378.514	662.366	556.967	357.682	362.89	363.715	513.109	316.425	Psmg3
ENSRNOG00000001274	-0.108645	0.452394	0.905316	1317.76	1600.42	1783.05	1412.11	1284.07	1524.6	1360.39	1497.03	Vps29
ENSRNOG00000001276	0.237937	0.294191	0.847911	2503.96	3797.8	3126.93	2784.04	4512.86	3567.42	3806.28	2516.53	Pcnt
ENSRNOG00000001277	0.16654	0.565472	0.932083	1725.83	1443.89	2225.04	1215.14	1148.49	2524.55	1953.26	1791.97	Mafk
ENSRNOG00000001278	-0.174414	0.404012	0.8923	410.877	671.711	465.552	413.539	467.902	455.985	439.808	373.431	Gpn3
ENSRNOG00000001283	0.017163	0.940206	0.995374	903.367	1040.86	1314.67	794.739	806.865	1079.34	1297.86	917.055	Anapc7
ENSRNOG00000001285	-0.10441	0.734936	0.961845	21063.1	36298.1	22216.5	23169	34974.3	21968.8	24430.9	14200.3	Atp2a2
ENSRNOG00000001287	0.102086	0.833303	0.981282	19.6996	12.8501	11.309	27.4386	22.5975	15.0207	10.7796	28.09	Gper1
ENSRNOG00000001288	0.344734	0.040242	0.490807	324.34	403.027	340.211	304.764	507.78	373.372	463.523	398.217	Gpr146
ENSRNOG00000001289	-0.169534	0.308105	0.855192	365.146	294.385	372.253	393.94	308.39	332.601	266.256	360.212	LOC498154
ENSRNOG00000001293	-0.102845	0.597021	0.937944	1008.2	1600.42	1359.9	1093.62	1160.45	1188.78	1347.45	1015.37	Get4
ENSRNOG00000001294	-0.252939	0.222883	0.808891	522.743	690.402	563.564	493.895	462.585	465.642	611.204	365.996	Ift81
ENSRNOG00000001295	-0.309862	0.633846	0.947642	450.277	106.306	175.289	56.8371	79.756	109.436	113.186	333.775	S100b
ENSRNOG00000001296	0.108219	0.807249	0.976065	63.3201	16.3547	34.8693	44.0977	51.8414	26.8227	40.9625	52.8752	P2rx7
ENSRNOG00000001297	-0.0296188	0.86414	0.985804	519.225	476.623	418.432	475.276	373.524	517.141	416.093	541.971	Prmt2
ENSRNOG00000001299	0.231907	0.23514	0.815229	916.031	843.435	762.413	1173	1309.33	962.397	1123.23	946.797	Sun1
ENSRNOG00000001300	0.152227	0.646256	0.948583	1830.66	857.454	1390.06	1940.3	1444.91	1671.59	1111.38	2460.35	P2rx4
ENSRNOG00000001302	0.606708	0.118431	0.687798	206.142	78.2689	144.189	106.815	200.719	304.706	113.186	199.108	Adora2a
ENSRNOG00000001303	0.199945	0.0261448	0.414971	1184.09	1140.16	1086.6	1141.64	1206.97	1345.43	1344.22	1330.97	Specc1l
ENSRNOG00000001304	-0.153852	0.642738	0.948583	227.953	121.492	114.032	222.449	99.695	185.613	147.681	183.411	Bcr
ENSRNOG00000001309	-0.118205	0.685492	0.953054	138.601	95.7918	74.4507	147.972	101.024	123.384	78.6911	118.143	Camkk2
ENSRNOG00000001312	0.446558	0.123906	0.695879	750.696	787.362	613.511	455.677	1060.75	1192	717.922	584.106	Pdgfa
ENSRNOG00000001314	0.592648	0.00718553	0.231067	1898.9	1212.58	1303.36	1742.35	1955.35	2333.57	2045.97	2951.1	Fam20c
ENSRNOG00000001316	0.0385838	0.851465	0.983698	5335.78	7537.18	5285.06	6242.28	7966.3	5453.59	6561.55	5080.98	Anapc5
ENSRNOG00000001317	0.0395976	0.73537	0.961845	529.075	557.228	601.26	483.115	554.304	575.078	568.085	533.709	Zfp68
ENSRNOG00000001323	-0.104109	0.640751	0.948173	123.826	151.865	95.1838	134.253	143.561	118.02	111.03	98.3149	Zfp157
ENSRNOG00000001324	-0.0228319	0.970904	0.999398	5.62846	12.8501	12.2514	11.7594	19.939	6.43744	11.8576	4.13088	Asmt
ENSRNOG00000001325	0.0146348	0.941245	0.995374	443.945	348.122	393.929	346.902	329.658	428.09	311.531	478.356	Il3ra
ENSRNOG00000001331	-0.112061	0.388945	0.882982	388.364	436.904	427.856	342.002	372.195	358.351	374.052	370.127	Rnf34
ENSRNOG00000001333	1.10437	0.0106009	0.290188	6.33201	7.00916	10.3666	11.7594	21.2683	20.3852	16.1694	18.1759	Azgp1
ENSRNOG00000001335	0.430502	0.338014	0.867979	116.79	36.214	52.7752	153.852	90.3901	119.093	130.433	145.407	Zkscan1
ENSRNOG00000001336	0.133641	0.560064	0.932059	1048.3	1557.2	1501.27	955.451	1693.49	1248.86	1467.1	1144.25	Orai1
ENSRNOG00000001337	0.321717	0.183107	0.767088	404.545	219.62	229.007	347.882	398.78	383.028	334.168	388.302	Setd1b
ENSRNOG00000001338	0.965347	0.092731	0.641054	5.62846	31.5412	15.0786	19.599	50.5121	43.9892	16.1694	28.09	Hpd
ENSRNOG00000001339	-0.10403	0.494905	0.915628	560.735	656.525	680.423	476.256	552.975	560.057	551.916	542.797	Psmd9
ENSRNOG00000001341	0.516509	0.0734935	0.589183	44.3241	35.0458	38.639	64.6767	73.1097	61.1557	76.5352	52.049	Zfp113
ENSRNOG00000001342	0.286093	0.472824	0.908081	70.3557	65.4188	109.32	78.396	176.792	59.0099	97.0165	63.6155	Wdr66
ENSRNOG00000001344	-0.248182	0.325159	0.86417	5761.43	10207.7	8027.48	5484.78	7616.7	5857	6402.01	4946.31	Aldh2
ENSRNOG00000001345	-0.009312	0.966129	0.998505	1206.6	2034.99	1694.46	1414.07	1754.63	1534.26	1796.96	1222.74	Mapkapk5
ENSRNOG00000001346	-0.0507399	0.837183	0.981496	1761	2967.21	2243.89	1714.91	2574.79	1992.39	2261.56	1558.17	Cops6
ENSRNOG00000001347	0.146834	0.646844	0.948583	59.0988	96.96	92.3566	73.4962	139.573	66.5202	80.847	70.2249	Adam1a
ENSRNOG00000001348	-0.387498	0.134976	0.712283	1019.45	794.371	1294.88	964.271	677.926	960.252	519.577	955.059	Erp29
ENSRNOG00000001349	-0.178768	0.176159	0.760675	1280.47	1109.78	995.189	1089.7	943.779	917.335	1104.91	988.932	Mcm7
ENSRNOG00000001350	0.3477	0.0992713	0.654202	1400.78	1001.14	1546.5	1243.56	1224.25	1856.13	1907.99	1619.3	Naa25
ENSRNOG00000001351	0.357809	0.0805173	0.614062	3117.46	2982.4	3361.59	2310.72	3218.16	4939.66	3209.09	3718.62	Trafd1
ENSRNOG00000001352	0.263413	0.178533	0.765143	515.004	505.828	357.175	495.855	708.499	530.016	492.628	520.49	Hectd4
ENSRNOG00000001353	0.195371	0.44316	0.902355	479.826	219.62	287.436	333.183	380.17	404.486	338.48	391.607	Ap4m1
ENSRNOG00000001355	0.0697674	0.673627	0.952386	1465.51	1649.49	1624.72	1314.11	1769.25	1606.14	1743.06	1237.61	Taf6
ENSRNOG00000001357	-0.131598	0.412382	0.894932	193.478	235.975	212.043	179.331	194.073	203.852	184.331	166.887	Mblac1
ENSRNOG00000001367	-0.081761	0.735148	0.961845	57.6917	58.4097	58.4297	48.0175	46.5243	41.8434	61.4438	59.4846	Gpc2
ENSRNOG00000001369	1.37336	0.00462789	0.181024	185.036	129.669	449.531	81.3358	555.634	742.452	473.225	420.523	Oas1a
ENSRNOG00000001374	-0.21776	0.653703	0.950763	35.8814	19.8593	19.7907	13.7193	27.9146	16.0936	9.70165	23.9591	Rasal1
ENSRNOG00000001375	-0.890328	0.00340027	0.155955	85.1304	51.4005	90.4717	66.6366	34.5609	43.9892	29.1049	50.3967	Gal3st4
ENSRNOG00000001376	-0.0502318	0.915375	0.994111	2057.9	4654.08	1364.62	1866.8	4457.03	2079.29	1685.93	1381.37	Mettl7a
ENSRNOG00000001377	0.055354	0.78395	0.973257	1655.47	1191.56	1825.46	1291.57	1250.84	1826.09	1512.38	1608.56	Ddx54
ENSRNOG00000001383	0.138039	0.625492	0.946013	1158.06	655.356	1076.24	1003.47	854.719	1271.39	735.169	1422.67	Slc8b1
ENSRNOG00000001385	-0.25295	0.044162	0.50719	2107.86	2454.37	2323.99	1916.78	1701.46	1846.47	1831.45	2003.48	Plbd2
ENSRNOG00000001388	0.574146	0.250855	0.825155	13.3676	15.1865	12.2514	5.8797	9.30487	20.3852	14.0135	24.7853	Sds
ENSRNOG00000001389	-0.461813	0.236348	0.815439	56.9881	52.5687	85.7597	62.7168	22.5975	40.7705	45.2743	76.8343	Irs3
ENSRNOG00000001391	-0.810905	0.149121	0.728799	22.5138	14.0183	32.0421	22.5388	11.9634	13.9478	3.23388	22.3067	Sdsl
ENSRNOG00000001396	-0.536207	0.000264037	0.0405664	371.478	438.072	445.762	403.739	241.927	286.466	288.893	322.208	Mospd3
ENSRNOG00000001397	0.222485	0.36728	0.879065	551.589	357.467	680.423	430.198	555.634	666.275	669.414	467.615	Rbm19
ENSRNOG00000001402	-0.000762576	0.995761	0.999682	878.743	1081.75	925.45	1193.58	1103.29	996.73	963.697	1012.06	Lrch4
ENSRNOG00000001404	-0.122864	0.587284	0.936269	263.13	467.277	343.039	307.704	261.866	332.601	367.585	303.206	Agfg2
ENSRNOG00000001407	0.500504	0.272639	0.837126	7.73913	9.34555	7.53931	12.7393	14.6219	10.7291	14.0135	13.2188	Tfr2
ENSRNOG00000001409	-0.146442	0.300994	0.851061	3368.63	2894.78	3698.03	2985.91	2622.64	3257.35	2702.45	3114.68	Gnb2
ENSRNOG00000001410	0.127731	0.305557	0.853641	844.269	676.384	689.847	711.444	858.706	784.295	803.081	752.646	Gigyf1
ENSRNOG00000001414	-0.336027	0.478233	0.910484	3946.25	1163.52	4507.57	5601.39	2340.84	5237.93	2216.29	2262.07	Serpine1
ENSRNOG00000001415	-0.178829	0.201512	0.789822	1424	1657.67	1821.69	1461.11	1217.61	1510.65	1478.96	1411.93	Ap1s1
ENSRNOG00000001417	-0.310451	0.237946	0.816114	2181.03	1080.58	2008.28	2029.48	1241.54	1605.07	1235.34	1804.37	Plod3
ENSRNOG00000001418	-0.316919	0.242373	0.818588	457.312	1037.36	747.334	604.629	592.853	604.047	625.217	461.832	Znhit1
ENSRNOG00000001419	-0.64334	0.183377	0.767088	56.9881	12.8501	69.7386	69.5764	29.2439	35.4059	32.3388	37.1779	Cldn15
ENSRNOG00000001420	-0.345003	0.188948	0.769451	1395.15	3173.98	2025.25	1764.89	1806.47	1585.76	1691.32	1496.2	Fis1
ENSRNOG00000001422	0.181798	0.726318	0.958966	12.664	18.6911	5.65448	16.6591	15.9512	8.58325	14.0135	21.4806	Col26a1
ENSRNOG00000001424	0.558421	0.00653137	0.218836	1609.74	1221.93	1241.16	1904.04	2622.64	2037.45	2277.73	1867.98	Cux1
ENSRNOG00000001425	0.0427029	0.917827	0.994784	633.905	1332.91	444.819	778.08	1252.17	979.564	575.631	478.356	Sh2b2
ENSRNOG00000001426	0.0546629	0.754303	0.966725	951.209	910.022	885.869	691.845	1056.77	946.304	754.572	817.087	Prkrip1
ENSRNOG00000001427	0.133176	0.676314	0.952386	458.016	227.798	309.112	337.103	393.463	388.392	202.657	477.529	Orai2
ENSRNOG00000001428	-0.195363	0.222398	0.808813	110.458	121.492	119.687	128.373	103.683	107.291	101.328	105.75	Alkbh4
ENSRNOG00000001429	-0.295957	0.0681804	0.577944	376.403	329.43	397.699	277.326	289.78	277.883	264.1	294.118	Lrwd1
ENSRNOG00000001430	-0.377282	0.125007	0.69798	827.383	1435.71	1144.09	775.14	938.462	769.274	860.213	651.852	Polr2j
ENSRNOG00000001431	0.545325	0.00540876	0.195033	1447.92	1481.27	1151.63	1302.35	2476.42	1872.22	1463.87	2044.78	Rasa4
ENSRNOG00000001432	0.211724	0.350757	0.873052	420.727	344.617	425.029	298.885	382.829	560.057	324.466	457.701	Dtx2
ENSRNOG00000001435	-0.0864391	0.774603	0.970123	247.652	352.794	253.509	272.426	408.085	189.905	283.504	180.932	Ssc4d
ENSRNOG00000001436	0.0576109	0.767405	0.969042	6408.7	10097.9	9354.4	7386.86	9585.34	8198.08	9505.46	7312.48	Ywhag
ENSRNOG00000001440	0.106961	0.681001	0.95292	3671.16	7015	5118.25	5316.23	7724.37	4823.79	5702.41	4495.22	Mdh2
ENSRNOG00000001441	-0.00979994	0.933656	0.995374	1201.68	1087.59	1191.21	1099.5	1250.84	1174.83	988.49	1138.47	Tmem120a
ENSRNOG00000001442	0.0397343	0.872716	0.986931	2427.27	1801.35	2957.29	1723.73	1620.38	2508.46	2352.11	2676.81	Por
ENSRNOG00000001443	0.0711364	0.688966	0.953621	339.115	372.654	333.615	258.707	386.817	344.403	355.727	285.03	Rhbdd2
ENSRNOG00000001448	0.287828	0.216692	0.803902	2158.51	1325.9	1800.01	2245.07	2121.51	2647.93	1737.67	2685.9	Hip1
ENSRNOG00000001449	-0.139929	0.333605	0.867325	588.877	633.161	762.413	543.872	582.219	590.099	563.773	558.495	Pom121
ENSRNOG00000001450	-0.116925	0.483327	0.912059	320.119	362.14	322.306	260.667	251.231	332.601	298.595	282.552	Nsun5
ENSRNOG00000001452	0.387327	0.385486	0.882982	96.3873	209.107	128.168	159.732	362.89	108.364	200.501	104.924	Fzd9
ENSRNOG00000001453	0.0868967	0.390637	0.883911	2815.64	2334.05	2397.5	2415.58	2581.44	2716.6	2628.07	2659.46	Baz1b
ENSRNOG00000001454	-0.0163648	0.901137	0.990425	5028.32	3853.87	4859.09	4305.9	4153.96	4525.52	4285.97	4879.39	Eif4h
ENSRNOG00000001455	0.181135	0.43907	0.900692	1318.47	1737.1	1042.31	1431.71	1962	1351.86	1762.47	1193.82	Kif13a
ENSRNOG00000001456	0.189085	0.108443	0.668812	1497.87	1263.99	1493.73	1422.89	1471.5	1796.05	1589.99	1617.65	Nup153
ENSRNOG00000001457	-0.20121	0.220094	0.806692	500.229	572.415	498.537	373.361	416.061	425.944	439.808	408.957	Rfc2
ENSRNOG00000001465	0.428404	0.185802	0.767691	364.443	217.284	211.101	549.752	432.012	433.454	457.055	484.965	Ids
ENSRNOG00000001469	-1.3067	0.000198641	0.0364429	6833.65	3610.89	4020.34	5002.64	1464.85	1244.57	1843.31	3315.44	Eln
ENSRNOG00000001470	-0.152398	0.430304	0.899153	350.371	235.975	320.421	282.226	271.17	276.81	216.67	306.511	Limk1
ENSRNOG00000001476	0.933412	0.235099	0.815229	16.1818	30.373	0.942414	15.6792	7.9756	34.333	33.4168	43.7873	Cldn4
ENSRNOG00000001478	-0.484635	0.243925	0.821282	43.6205	105.137	63.1417	50.9574	51.8414	64.3744	48.5082	23.1329	Gtf2ird1
ENSRNOG00000001479	0.144121	0.389005	0.882982	1916.49	2096.91	1718.96	2200.97	2605.36	1859.35	2382.29	1921.68	Gtf2i
ENSRNOG00000001480	0.317242	0.304252	0.853637	1567.53	968.432	1154.46	1845.25	2071	1516.02	1045.62	2265.37	Ncf1
ENSRNOG00000001482	0.0444568	0.798323	0.973664	185.739	147.192	158.326	186.19	190.085	144.842	187.565	178.454	Gtf2ird2
ENSRNOG00000001483	-0.109071	0.542085	0.928325	622.648	835.258	713.407	570.331	695.207	664.129	660.79	522.143	Rcc1l
ENSRNOG00000001484	0.436984	0.134884	0.712283	132.269	122.66	100.838	149.932	241.927	130.895	199.423	114.838	Castor2
ENSRNOG00000001488	-0.117043	0.593775	0.937333	4260.74	7239.29	6317	4487.19	5254.59	5174.63	5829.61	4306.03	Psmb1
ENSRNOG00000001489	0.0508694	0.744078	0.964375	310.972	221.957	269.53	272.426	276.488	259.643	303.985	276.769	Tbp
ENSRNOG00000001490	-0.0200671	0.904739	0.991274	541.036	514.005	616.339	422.358	461.256	581.515	481.848	539.493	Pdcd2
ENSRNOG00000001492	0.0152004	0.977209	0.999577	17.5889	19.8593	10.3666	13.7193	13.2927	5.36453	25.8711	17.3497	Slc8a2
ENSRNOG00000001493	-0.215708	0.433827	0.899404	299.715	683.393	346.808	437.058	404.097	363.715	399.923	351.951	Kptn
ENSRNOG00000001494	-0.11388	0.606565	0.940819	1975.59	3336.36	2935.62	2272.5	2586.75	2475.2	2773.59	1885.33	Napa
ENSRNOG00000001500	-0.24061	0.244194	0.821282	549.478	412.372	600.318	491.935	338.963	534.308	391.3	473.398	Rab4b
ENSRNOG00000001501	0.151047	0.419989	0.898125	534	362.14	478.746	413.539	406.756	578.297	495.862	506.445	Snrpa
ENSRNOG00000001506	0.320843	0.663771	0.951465	17.5889	18.6911	3.76966	23.5188	5.31707	10.7291	19.4033	42.9611	Tmem35a
ENSRNOG00000001514	-0.373715	0.264329	0.831511	210.364	92.2873	154.556	174.431	86.4023	115.874	104.562	180.106	Cdca7
ENSRNOG00000001515	1.05518	0.00223245	0.123823	1984.03	1178.71	1333.52	2970.23	2978.89	4281.97	5329.44	2926.31	Map3k20
ENSRNOG00000001516	0.479576	0.190344	0.772057	123.123	204.434	91.4141	175.411	307.061	141.624	241.463	138.797	Rapgef4
ENSRNOG00000001517	0.071686	0.774513	0.970123	370.071	358.635	327.96	628.148	498.475	405.559	480.77	386.65	Pdk1
ENSRNOG00000001518	0.127489	0.474951	0.908981	725.367	566.574	756.758	753.581	623.426	704.9	890.395	841.873	Itga6
ENSRNOG00000001524	-0.0262925	0.791542	0.973257	1032.12	969.6	956.55	960.351	1011.57	938.793	1018.67	884.008	Hat1
ENSRNOG00000001527	0.414318	0.407814	0.893849	78.0949	21.0275	27.33	92.1153	63.8048	75.1035	53.898	99.141	Cd80
ENSRNOG00000001528	-0.793128	0.00639827	0.215434	139.304	220.789	205.446	218.529	119.634	64.3744	136.901	130.536	Gap43
ENSRNOG00000001531	0.230768	0.168128	0.753629	128.751	153.033	138.535	156.792	171.475	142.697	173.552	186.716	Chac2
ENSRNOG00000001544	-0.0231847	0.912842	0.99334	420.727	294.385	355.29	310.644	360.231	291.831	431.184	279.247	Cyyr1
ENSRNOG00000001547	0.497215	0.1763	0.760753	541.739	197.425	258.221	505.654	353.585	658.765	534.668	575.844	Agps
ENSRNOG00000001548	0.126363	0.488446	0.913442	2320.33	1794.34	2649.13	2323.46	2060.36	2775.61	2259.41	2823.04	Nfe2l2
ENSRNOG00000001551	-0.264014	0.346489	0.870635	2513.81	5467.14	4174.89	3095.66	4003.75	2754.15	3370.78	2571.88	Atp5pf
ENSRNOG00000001554	-0.279209	0.496545	0.915628	52.7668	21.0275	47.1207	62.7168	30.5731	47.2079	24.7931	48.7443	RGD1563888
ENSRNOG00000001555	-0.409184	0.19966	0.786525	404.545	190.415	426.913	335.143	172.805	306.851	218.826	323.035	Btg3
ENSRNOG00000001557	-0.195121	0.653532	0.950763	42.2134	18.6911	17.9059	42.1378	26.5853	22.531	20.4813	36.3517	Cxadr
ENSRNOG00000001559	-0.128669	0.521096	0.922804	861.154	1412.35	1082.83	920.173	1030.18	974.199	1074.73	831.132	Mtx2
ENSRNOG00000001573	0.694055	0.00215667	0.122316	996.941	985.955	637.072	1118.12	1597.78	1856.13	1292.47	1302.05	Usp25
ENSRNOG00000001577	-0.309305	0.544844	0.929597	22.5138	22.1957	18.8483	13.7193	23.9268	4.29163	17.2474	17.3497	Hoxd3
ENSRNOG00000001578	-0.211836	0.590515	0.936943	177.296	363.308	163.038	198.93	316.366	105.145	188.643	169.366	Hoxd4
ENSRNOG00000001580	-0.288336	0.4961	0.915628	272.277	897.172	367.541	331.223	548.987	352.986	391.3	236.286	Hoxd9
ENSRNOG00000001582	0.595714	0.182448	0.767088	417.913	117.988	161.153	398.84	241.927	496.756	402.079	516.36	Bach1
ENSRNOG00000001584	0.766075	0.115296	0.680366	169.557	401.858	95.1838	203.83	534.365	156.644	445.198	342.863	Map3k7cl
ENSRNOG00000001585	0.0446182	0.808713	0.976882	564.253	616.806	602.202	655.586	801.548	639.452	479.692	596.499	Nrip1
ENSRNOG00000001592	0.00192545	0.990424	0.999682	4535.13	5976.48	6048.41	4845.85	4760.1	5747.56	6029.03	4895.09	Cct8
ENSRNOG00000001593	0.375297	0.104545	0.665123	396.806	559.565	429.741	557.591	875.987	552.547	548.682	544.45	Lnpk
ENSRNOG00000001596	-0.123319	0.668557	0.951908	2697.44	5992.83	3899.71	3872.76	5161.54	3092.12	3750.22	3109.72	Atp5mc3
ENSRNOG00000001597	0.270819	0.16581	0.751166	263.13	156.538	217.698	244.987	255.219	259.643	283.504	269.333	Atf2
ENSRNOG00000001598	0.107898	0.53598	0.926985	1302.28	1114.46	1670.9	1219.06	1315.97	1296.07	1629.88	1477.2	Usp16
ENSRNOG00000001599	-0.0571308	0.742734	0.964375	256.798	265.18	298.745	252.827	203.378	252.133	311.531	262.724	Rwdd2b
ENSRNOG00000001602	0.163702	0.287529	0.843612	982.869	1314.22	1146.92	1130.86	1325.28	1248.86	1462.79	1086.42	Ltn1
ENSRNOG00000001603	-0.226667	0.376949	0.880827	257.502	457.932	308.169	333.183	393.463	257.498	230.684	277.595	N6amt1
ENSRNOG00000001607	0.139757	0.691364	0.954007	3424.92	1122.63	3086.41	2606.67	1944.72	3566.34	2967.63	2804.87	Adamts1
ENSRNOG00000001608	0.154788	0.465227	0.907203	112.569	106.306	92.3566	91.1353	111.658	106.218	89.4707	139.624	Nxpe3
ENSRNOG00000001609	0.10681	0.688824	0.953621	84.4269	134.342	74.4507	106.815	77.0975	113.728	118.576	118.143	Cep97
ENSRNOG00000001611	-0.209805	0.302932	0.852666	10974.1	17672.4	14264.4	10697.1	12971	11144.3	12007.4	10228.9	Rpl24
ENSRNOG00000001613	-0.00304958	0.977395	0.999577	580.435	589.938	652.15	668.326	623.426	639.452	585.333	636.155	Zbtb11
ENSRNOG00000001616	0.0733404	0.73093	0.960152	363.036	440.409	310.997	527.213	507.78	384.101	447.354	388.302	Senp7
ENSRNOG00000001620	0.099795	0.522626	0.923133	362.332	335.271	276.127	300.845	394.792	318.653	339.558	316.425	Prdm15
ENSRNOG00000001621	0.236261	0.397702	0.888036	322.933	510.5	318.536	405.699	631.402	361.57	518.499	323.861	C2cd2
ENSRNOG00000001623	0.199683	0.312917	0.85914	420.024	287.376	472.149	391.98	425.365	505.339	388.066	487.443	Zbtb21
ENSRNOG00000001627	-0.221664	0.552659	0.931247	2018.51	897.172	2588.81	1663.95	1147.16	1653.35	1034.84	2311.64	Abi3bp
ENSRNOG00000001629	-0.102579	0.59103	0.936943	355.296	488.305	342.096	438.038	368.207	306.851	401.001	432.916	Wrb
ENSRNOG00000001632	-0.0322948	0.82567	0.980314	662.047	815.399	798.225	696.744	620.768	734.941	830.03	717.12	Brwd1
ENSRNOG00000001633	-0.0184369	0.904671	0.991274	849.194	949.741	1138.44	1098.52	873.328	1122.26	965.853	1020.33	Tfg
ENSRNOG00000001640	0.216537	0.0811791	0.614062	1022.97	846.94	949.953	1069.13	1139.18	1107.24	1229.95	1046.76	Tomm70
ENSRNOG00000001642	0.211087	0.255257	0.825986	1512.65	1123.8	1402.31	1681.59	1381.11	1646.91	1597.54	1995.21	Tbc1d23
ENSRNOG00000001643	-0.123935	0.471052	0.907685	844.269	1135.48	1017.81	771.221	975.682	864.763	847.277	770.822	Psmg1
ENSRNOG00000001645	0.123429	0.460571	0.906559	1458.47	981.282	1290.16	1371.93	1499.41	1332.55	1497.29	1233.48	Filip1l
ENSRNOG00000001647	0.117767	0.590023	0.936943	1838.4	2787.31	2748.08	1855.05	2998.83	2683.34	2209.82	2121.62	Ets2
ENSRNOG00000001652	0.379101	0.224865	0.809094	453.794	161.211	308.169	279.286	393.463	387.319	467.835	318.904	Erg
ENSRNOG00000001653	0.138297	0.696209	0.954406	574.806	1306.04	527.752	856.476	1304.01	771.42	899.019	618.805	St3gal6
ENSRNOG00000001654	-0.0979468	0.548641	0.930811	958.948	1358.61	1189.33	1055.41	1127.22	1036.43	1180.37	917.881	Cpox
ENSRNOG00000001656	0.0948939	0.884086	0.987642	28.1423	3.50458	9.42414	17.6391	11.9634	11.802	12.9355	26.4376	Kcnj15
ENSRNOG00000001657	-0.0691823	0.579412	0.934824	1312.13	1524.49	1523.88	1684.53	1406.36	1369.03	1391.65	1590.39	Cldnd1
ENSRNOG00000001662	0.227746	0.128495	0.701848	1031.41	1300.2	1139.38	899.594	1268.12	1260.67	1380.87	1206.22	Dyrk1a
ENSRNOG00000001680	0.0585578	0.676046	0.952386	253.984	304.898	265.761	307.704	267.183	311.143	312.609	285.03	AABR07072230.1
ENSRNOG00000001681	0.162287	0.22877	0.810121	989.201	796.708	992.362	995.629	929.158	1060.03	1085.51	1148.38	Dscr3
ENSRNOG00000001682	0.184952	0.452432	0.905316	1489.43	970.769	995.189	1832.51	1378.45	1461.3	1415.36	1756.45	Ttc3
ENSRNOG00000001686	0.407266	0.114447	0.679089	365.146	249.993	346.808	342.982	449.292	452.767	561.617	270.159	Hlcs
ENSRNOG00000001687	0.181036	0.369526	0.879065	372.885	342.281	269.53	455.677	414.731	344.403	425.794	447.787	Crybg3
ENSRNOG00000001689	-0.418675	0.0110408	0.294071	147.043	162.379	151.729	145.033	116.975	114.801	126.121	96.6625	Arl6
ENSRNOG00000001692	-0.640541	0.144594	0.722971	107.644	25.7003	78.2204	98.9749	37.2195	47.2079	49.5862	65.2679	Chaf1b
ENSRNOG00000001699	0.00310743	0.987489	0.999577	301.826	223.125	324.19	300.845	219.329	298.268	309.375	324.687	Setd4
ENSRNOG00000001700	-0.450743	0.132883	0.710081	57.6917	66.587	49.0055	81.3358	34.5609	36.4788	53.898	59.4846	Whrn
ENSRNOG00000001701	-0.658295	0.0133759	0.316486	215.992	132.006	214.87	184.231	135.585	100.853	86.2368	151.19	Cbr3
ENSRNOG00000001704	-0.00581375	0.987171	0.999577	904.071	976.61	1198.75	766.321	487.841	1660.86	761.04	919.533	Runx1
ENSRNOG00000001706	0.306073	0.284656	0.842631	510.783	737.13	556.024	551.712	919.853	644.817	931.358	417.219	Kalrn
ENSRNOG00000001707	0.0572096	0.865638	0.985933	33.0672	85.2781	54.66	45.0777	63.8048	61.1557	51.7421	48.7443	Vwa5b2
ENSRNOG00000001708	0.132306	0.395596	0.886972	1044.78	739.466	1078.12	1035.81	1046.13	1037.5	1073.65	1117.82	Dvl3
ENSRNOG00000001709	0.0701752	0.624875	0.946013	9092.07	8247.44	9789.8	10317.9	8543.2	10973.7	8985.88	10808.9	Ap2m1
ENSRNOG00000001710	-0.0210159	0.891198	0.987642	2048.06	2589.88	2458.76	1927.56	2431.23	2088.95	2394.15	1979.52	Abcf3
ENSRNOG00000001711	0.0213614	0.973379	0.999577	395.399	1957.89	327.018	647.747	1791.85	491.391	727.623	366.822	Hrasls
ENSRNOG00000001712	-0.0201677	0.908494	0.99166	341.225	398.354	429.741	406.679	418.719	363.715	461.367	311.468	Alg3
ENSRNOG00000001715	-0.544083	0.0242335	0.405623	99.2016	81.7735	99.8959	108.774	63.8048	70.8118	47.4303	84.2699	Ece2
ENSRNOG00000001717	0.160425	0.235163	0.815229	1242.48	1488.28	1363.67	1391.53	1583.16	1555.71	1708.57	1283.88	Opa1
ENSRNOG00000001719	0.102134	0.636518	0.94765	13017.2	18277.6	16947.4	11839.8	17959.7	16099	18441.7	11989.5	Psmd2
ENSRNOG00000001720	-0.381249	0.120778	0.691079	215.992	289.712	209.216	149.932	200.719	171.665	143.369	148.712	Hes1
ENSRNOG00000001724	0.589253	0.359627	0.875594	61.913	10.5137	15.0786	85.2556	33.2317	84.7596	72.2234	70.2249	Atp13a3
ENSRNOG00000001726	-0.0505166	0.88605	0.987642	52.7668	37.3822	27.33	39.198	23.9268	32.1872	48.5082	46.2658	Tmem44
ENSRNOG00000001727	-0.01382	0.942439	0.995374	431.984	449.754	591.836	368.461	392.134	472.079	509.875	449.439	Lsg1
ENSRNOG00000001728	-0.296711	0.0118891	0.303809	313.787	287.376	304.4	309.664	229.963	248.914	255.477	254.462	Fam43a
ENSRNOG00000001729	0.177405	0.496265	0.915628	249.059	113.315	164.922	211.669	188.756	217.8	216.67	214.806	Xxylt1
ENSRNOG00000001730	0.268237	0.490402	0.914719	723.96	271.021	402.411	834.917	447.963	768.201	567.007	905.488	Acap2
ENSRNOG00000001733	0.0544624	0.811138	0.977712	2012.17	3508.08	2602	2753.66	3340.45	2385.07	3262.99	2305.03	Ppp1r2
ENSRNOG00000001736	0.168285	0.658982	0.951322	578.324	311.908	751.104	356.702	361.561	833.649	661.868	389.129	Bdh1
ENSRNOG00000001738	0.398871	0.0300185	0.440942	7053.16	5339.81	5083.38	6795.95	8727.97	7827.93	9059.18	6392.12	Eif4g1
ENSRNOG00000001746	0.112355	0.887648	0.987642	15.4783	4.67277	9.42414	21.5589	3.9878	20.3852	3.23388	27.2638	Ncbp2
ENSRNOG00000001747	0.654934	0.213046	0.800947	152.672	23.3639	55.6024	144.053	103.683	181.321	158.46	149.538	LOC100910732
ENSRNOG00000001750	-0.024744	0.943932	0.995374	1426.81	1042.03	1603.99	715.363	715.146	1837.89	1035.92	1117.82	Chrd
ENSRNOG00000001752	0.218888	0.492241	0.915049	1315.65	530.36	1013.09	1040.71	1103.29	1304.65	731.935	1400.37	Nrros
ENSRNOG00000001754	-0.0284546	0.890936	0.987642	170.964	251.162	194.137	169.531	223.317	210.29	162.772	173.497	Wdr53
ENSRNOG00000001757	1.23385	0.0214553	0.385566	206.142	31.5412	149.844	154.832	216.67	280.029	206.968	573.366	Tm4sf19
ENSRNOG00000001758	-0.463018	0.0895502	0.636791	110.458	168.22	108.378	85.2556	106.341	82.6138	83.003	71.0511	Tctex1d2
ENSRNOG00000001762	0.262555	0.174953	0.76004	4515.43	5708.96	4068.4	4481.31	6648.99	5136	6368.59	4368.82	Pcyt1a
ENSRNOG00000001764	0.183713	0.285813	0.842631	506.561	427.559	373.196	535.053	539.682	542.891	444.12	566.756	Vps8
ENSRNOG00000001765	-0.475184	0.354103	0.874171	23.2174	100.465	32.0421	59.7769	29.2439	24.6769	51.7421	47.9182	Slc51a
ENSRNOG00000001766	0.13253	0.655999	0.951242	770.395	558.396	887.754	854.516	455.939	818.628	1091.97	998.846	Tfrc
ENSRNOG00000001767	0.233104	0.681406	0.95292	178	40.8868	35.8117	196.97	94.3779	138.405	114.264	184.237	RGD1562339
ENSRNOG00000001769	0.0521049	0.908522	0.99166	719.035	1374.96	675.711	789.84	1845.02	548.255	828.952	469.268	Tnk2
ENSRNOG00000001770	0.0320306	0.950471	0.995374	61.913	177.565	74.4507	86.2356	194.073	62.2286	107.796	45.4396	Ehhadh
ENSRNOG00000001773	0.222768	0.11022	0.672328	579.731	501.155	543.773	637.947	667.292	592.245	747.027	636.155	Senp2
ENSRNOG00000001774	0.579686	0.0450821	0.510332	469.273	230.134	240.316	417.459	442.646	565.422	596.112	427.133	Lrch3
ENSRNOG00000001781	0.157203	0.55987	0.932059	106.941	85.2781	79.1628	119.554	81.0853	101.926	153.07	99.9672	Lmln
ENSRNOG00000001782	0.0193796	0.919724	0.994884	1266.4	1075.91	1342.94	1711.97	1133.86	1477.39	1310.8	1546.6	Osbpl11
ENSRNOG00000001783	0.06254	0.750011	0.966391	2183.84	1452.06	2312.68	2003.02	1722.73	2178	1997.46	2405.82	Tra2b
ENSRNOG00000001785	-0.104936	0.634737	0.947642	332.079	331.767	321.363	441.957	265.853	298.268	313.687	446.135	Etv5
ENSRNOG00000001786	-0.0970243	0.485719	0.912059	980.759	864.463	947.126	984.85	798.889	888.367	793.379	1048.42	Snx4
ENSRNOG00000001789	0.149398	0.460496	0.906559	409.47	360.972	312.881	520.353	370.865	462.423	481.848	462.658	Zfp148
ENSRNOG00000001792	-0.195461	0.67158	0.952386	14.7747	10.5137	17.9059	9.7995	13.2927	9.65616	8.62368	14.8712	Slc12a8
ENSRNOG00000001793	-0.0255946	0.944726	0.995374	602.949	195.088	306.285	632.068	408.085	383.028	430.106	485.791	Heg1
ENSRNOG00000001795	-0.712835	0.0141266	0.321098	1305.1	1674.02	950.896	2319.54	935.804	972.054	762.118	1141.77	Itgb5
ENSRNOG00000001796	0.325863	0.645653	0.948583	30.9565	3.50458	5.65448	20.5789	26.5853	16.0936	9.70165	24.7853	Dgkg
ENSRNOG00000001797	-0.21148	0.0668311	0.577041	1066.59	1023.34	1076.24	970.15	902.572	1010.68	823.562	837.742	Umps
ENSRNOG00000001803	-0.0320514	0.859556	0.984658	1804.62	1351.6	2084.62	1592.42	1476.82	1961.27	1613.71	1632.52	Dnajb11
ENSRNOG00000001804	-0.181481	0.6518	0.950646	192.775	75.9326	85.7597	224.409	90.3901	141.624	120.732	157.799	Itpr2
ENSRNOG00000001807	0.717934	0.138789	0.717396	543.85	1393.65	321.363	957.411	2342.17	944.158	1163.12	840.22	Sspn
ENSRNOG00000001808	0.142469	0.333323	0.867325	965.281	1072.4	1059.27	865.296	1055.44	1212.38	1185.76	920.359	Ints13
ENSRNOG00000001811	0.0210758	0.876997	0.987531	2048.76	2703.2	2270.28	2150.01	2415.28	2381.85	2444.81	2063.79	Fgfr1op2
ENSRNOG00000001813	0.400408	0.0149708	0.326299	1117.95	942.732	867.021	1281.77	1415.67	1374.39	1506.99	1261.57	Dnm1l
ENSRNOG00000001815	0.159514	0.455732	0.90655	15863.1	25104.5	18413.8	16085.9	22076.5	19178.2	25715.8	17318.3	Eif4a2
ENSRNOG00000001816	-0.173668	0.144026	0.721854	356.704	352.794	347.751	358.662	312.378	278.956	335.246	327.992	Rfc4
ENSRNOG00000001817	-0.174675	0.450826	0.904179	676.118	363.308	609.742	587.97	458.597	473.152	446.276	604.76	Tm7sf3
ENSRNOG00000001820	-0.101695	0.655782	0.951242	401.028	685.729	581.469	459.596	558.292	437.746	575.631	410.609	Med21
ENSRNOG00000001821	-0.790785	0.476767	0.909581	3611.36	126.165	1096.03	195.01	240.597	378.736	549.76	1737.45	Adipoq
ENSRNOG00000001823	0.00936589	0.947784	0.995374	589.581	575.919	674.768	555.632	527.719	572.932	700.674	608.891	St6gal1
ENSRNOG00000001825	0.184825	0.675382	0.952386	79.502	198.593	129.111	113.674	247.244	116.947	163.85	64.4417	AABR07034767.1
ENSRNOG00000001827	0.319836	0.337195	0.867979	1741.3	2696.19	2389.96	1983.42	4312.14	2405.46	2872.76	1408.63	Masp1
ENSRNOG00000001828	0.188964	0.251026	0.825155	1057.45	1060.72	1201.58	1305.29	1148.49	1261.74	1638.5	1222.74	Stk38l
ENSRNOG00000001829	-0.0918904	0.647888	0.948583	1300.88	2186.86	1885.77	1456.21	1638.99	1540.69	1780.79	1445.81	Ube2v2
ENSRNOG00000001830	-0.741776	0.177782	0.763751	85.834	18.6911	52.7752	101.915	27.9146	25.7498	32.3388	68.5726	Arntl2
ENSRNOG00000001833	-0.115906	0.643237	0.948583	921.66	471.95	671.941	854.516	554.304	677.004	639.231	824.523	Mcm4
ENSRNOG00000001834	-0.0409306	0.836907	0.981496	423.541	510.5	401.468	401.779	555.634	405.559	390.222	339.558	Mzt2b
ENSRNOG00000001842	-0.242568	0.505996	0.918155	439.02	1179.88	868.906	461.556	711.158	673.785	698.518	408.957	Mrps35
ENSRNOG00000001843	0.151496	0.446323	0.902518	1452.14	1835.23	1853.73	1557.14	1528.66	2451.59	1588.91	1867.98	Bcl6
ENSRNOG00000001844	-0.173314	0.694657	0.954007	131.565	61.9142	38.639	142.093	85.0731	82.6138	57.1319	107.403	Klhl42
ENSRNOG00000001845	0.194695	0.36771	0.879065	905.478	860.958	762.413	607.569	1080.69	930.21	936.748	645.243	Top3b
ENSRNOG00000001847	0.0223298	0.904789	0.991274	1134.84	1414.68	1357.08	1224.94	1527.33	1158.74	1519.92	1007.11	Ccdc91
ENSRNOG00000001849	0.195344	0.183842	0.767088	1589.34	1411.18	1285.45	1781.55	1911.49	1706.99	1748.45	1583.78	Mapk1
ENSRNOG00000001851	0.253864	0.658836	0.951322	9.14624	16.3547	5.65448	11.7594	5.31707	12.8749	10.7796	20.6544	Far2
ENSRNOG00000001852	0.0440877	0.843628	0.982561	1721.6	2946.18	2330.59	2096.11	2715.69	2353.96	2552.61	1753.97	Ergic2
ENSRNOG00000001854	0.39825	0.377302	0.880827	156.19	357.467	137.592	195.01	469.231	251.06	277.036	118.143	Tmtc1
ENSRNOG00000001859	0.00376607	0.991124	0.999682	703.557	426.391	809.534	804.539	494.487	950.595	418.249	887.312	Sdf2l1
ENSRNOG00000001861	-0.483967	0.207909	0.795386	40.8063	53.7369	49.9479	52.9173	15.9512	53.6453	26.949	42.9611	Ydjc
ENSRNOG00000001862	-0.0152075	0.916254	0.994414	3608.54	4650.58	4643.27	3927.64	4550.08	3999.8	4441.2	3662.44	Ube2l3
ENSRNOG00000001864	-0.143453	0.676986	0.952386	30.9565	39.7186	21.6755	44.0977	25.2561	37.5517	24.7931	34.6994	Tmem191c
ENSRNOG00000001867	-0.0321006	0.882545	0.987642	1504.21	1331.74	1557.81	2084.35	1334.58	1834.67	1278.46	1886.16	Snap29
ENSRNOG00000001868	0.308557	0.345872	0.870635	281.423	137.847	125.341	307.704	255.219	248.914	287.815	265.202	LOC100911248
ENSRNOG00000001869	0.272513	0.661036	0.951322	43.6205	7.00916	8.48173	36.2581	31.9024	24.6769	21.5592	38.0041	Rab44
ENSRNOG00000001870	0.0178894	0.890776	0.987642	1632.25	1584.07	1391	1487.56	1741.34	1592.19	1517.77	1324.36	Lztr1
ENSRNOG00000001872	0.656238	0.523071	0.923133	6.33201	10.5137	1.88483	27.4386	53.1707	2.14581	12.9355	4.95705	Lrrc74b
ENSRNOG00000001873	0.114317	0.90443	0.991274	26.0316	168.22	16.021	112.694	267.183	9.65616	36.6507	36.3517	P2rx6
ENSRNOG00000001874	0.343731	0.658576	0.951322	7.03557	33.8776	8.48173	26.4586	58.4877	7.51035	20.4813	9.9141	Slc7a4
ENSRNOG00000001875	-0.0473427	0.683065	0.95292	542.443	571.246	608.799	546.812	483.853	561.13	583.177	564.278	Smpd4
ENSRNOG00000001877	0.0024578	0.991914	0.999682	1710.35	1301.37	2432.37	1366.05	1371.8	1875.44	1688.09	1886.16	Med15
ENSRNOG00000001878	-0.0893791	0.690707	0.954007	1248.81	1686.87	1394.77	1082.84	1581.83	1272.47	1324.81	910.445	Klhl22
ENSRNOG00000001880	-0.325514	0.308329	0.855192	623.352	1724.25	893.408	997.589	832.121	752.108	1070.41	726.208	Dgcr6
ENSRNOG00000001884	-0.268938	0.216335	0.803902	1338.87	834.09	1322.21	1116.16	788.255	1058.96	835.419	1144.25	Ranbp1
ENSRNOG00000001885	-0.0401967	0.790424	0.973257	628.98	456.764	600.318	535.053	529.048	556.839	490.472	585.758	Trmt2a
ENSRNOG00000001886	0.17184	0.31746	0.860301	703.557	573.583	524.925	769.261	727.109	717.775	646.776	805.521	Dgcr8
ENSRNOG00000001888	-0.0531348	0.851314	0.983698	395.399	671.711	463.668	361.601	614.121	405.559	485.082	319.73	Arvcf
ENSRNOG00000001889	0.0602896	0.816801	0.978445	1704.02	1158.85	1467.34	1993.22	1315.97	1706.99	1280.62	2288.51	Comt
ENSRNOG00000001890	0.0786467	0.692927	0.954007	658.53	848.108	773.722	640.887	918.523	801.461	806.314	560.147	Txnrd2
ENSRNOG00000001891	0.0191062	0.93575	0.995374	124.53	139.015	87.6445	114.654	144.89	90.1242	127.199	110.707	Gnb1l
ENSRNOG00000001892	-0.150091	0.795032	0.973257	38.6956	101.633	33.9269	18.619	62.4755	17.1665	47.4303	46.2658	Tbx1
ENSRNOG00000001893	0.436954	0.208526	0.795386	22.5138	19.8593	22.6179	27.4386	22.5975	23.6039	35.5727	42.1349	LOC100362453
ENSRNOG00000001908	0.0142929	0.970315	0.999363	329.968	137.847	144.189	285.165	130.268	240.331	223.138	312.294	Klhl6
ENSRNOG00000001911	1.02966	0.0949326	0.647381	19.6996	9.34555	7.53931	8.81955	21.2683	10.7291	14.0135	47.092	Map6d1
ENSRNOG00000001912	-0.445946	0.590008	0.936943	5.62846	30.373	1.88483	34.2982	22.5975	10.7291	9.70165	9.9141	Tecrl
ENSRNOG00000001915	0.101103	0.803458	0.97459	36.585	89.9509	74.4507	41.1579	81.0853	42.9163	87.3148	47.9182	Chodl
ENSRNOG00000001924	0.00397208	0.995264	0.999682	106.941	788.53	111.205	133.273	408.085	157.717	384.832	191.673	Tp63
ENSRNOG00000001926	0.527789	0.422015	0.898125	23.2174	40.8868	28.2724	4.89975	11.9634	24.6769	57.1319	45.4396	Cldn1
ENSRNOG00000001928	0.229698	0.484526	0.912059	176.593	64.2506	114.032	161.692	132.927	186.686	140.135	147.885	Il1rap
ENSRNOG00000001930	-0.0114994	0.939548	0.995374	458.016	394.849	339.269	475.276	420.048	425.944	408.547	401.521	Ccdc50
ENSRNOG00000001931	-0.496047	0.321098	0.862573	8.44269	14.0183	13.1938	11.7594	5.31707	7.51035	11.8576	8.26175	Fgf12
ENSRNOG00000001943	-1.31024	NA	NA	40.1028	44.3913	27.33	296.925	29.2439	28.9685	15.0914	90.8793	Retnlg
ENSRNOG00000001953	-0.0792473	0.73809	0.963352	256.095	133.174	206.389	190.11	190.085	166.301	217.748	172.671	Bace2
ENSRNOG00000001956	0.164919	0.470824	0.907685	185.739	148.361	119.687	192.07	159.512	184.54	224.216	156.973	Dzip3
ENSRNOG00000001958	-0.308443	0.127479	0.699012	313.083	453.259	308.169	307.704	330.987	238.185	285.66	261.071	Ift57
ENSRNOG00000001959	2.40607	3.34638e-05	0.011811	1177.05	366.813	2471.95	447.837	6146.53	9394.37	3284.55	4836.43	Mx1
ENSRNOG00000001962	-1.75582	0.000503192	0.0575277	23.2174	30.373	16.021	29.3985	3.9878	6.43744	5.3898	12.3926	Fam3b
ENSRNOG00000001963	2.0892	0.00200713	0.117713	512.19	704.42	4446.31	832.957	3138.4	10476.9	4426.11	9598.51	Mx2
ENSRNOG00000001964	0.0186092	0.941963	0.995374	1225.6	705.589	948.068	1205.34	953.084	1152.3	740.559	1292.14	Cd47
ENSRNOG00000001971	0.0472205	0.900686	0.990425	30.9565	25.7003	21.6755	57.817	33.2317	38.6246	32.3388	36.3517	Bbx
ENSRNOG00000001976	1.73479	0.0543767	0.536834	7.73913	2.33639	46.1783	1.9599	75.7682	57.937	19.4033	41.3088	Tmprss2
ENSRNOG00000001979	0.281139	0.533984	0.926694	6562.08	3800.13	14364.3	6062.95	4980.76	9070.35	15178.8	8184.09	Rcan1
ENSRNOG00000001982	0.197649	0.422729	0.89818	1180.57	899.509	1726.5	1200.44	1108.61	1729.53	1324.81	1578.82	Cblb
ENSRNOG00000001989	0.576645	0.213138	0.800947	633.905	156.538	315.709	576.211	466.573	604.047	406.391	1032.72	Alcam
ENSRNOG00000001991	-0.0707312	0.78759	0.973257	2715.03	5483.5	4022.22	3627.77	4931.58	3189.75	3886.05	3082.46	Atp5po
ENSRNOG00000001992	0.416881	0.230385	0.811622	2579.94	1177.54	1930.06	3092.72	2055.05	3086.75	2332.71	4247.37	Atp6v1a
ENSRNOG00000001996	0.0787281	0.387933	0.882982	1265.7	1310.71	1439.07	1287.65	1386.43	1346.5	1454.17	1411.93	Ythdc1
ENSRNOG00000002001	0.305147	0.151723	0.733529	1986.14	1213.75	1411.74	2131.39	2199.94	2191.95	1974.82	1967.95	Itsn1
ENSRNOG00000002004	-0.832175	0.100752	0.658941	280.719	178.734	551.312	208.729	107.671	143.77	89.4707	342.863	Prdm8
ENSRNOG00000002012	0.0670239	0.824662	0.980143	204.735	95.7918	143.247	161.692	107.671	198.488	144.447	184.237	Donson
ENSRNOG00000002014	0.863278	0.0879134	0.631864	104.83	50.2323	51.8328	121.514	74.4389	129.822	92.7046	299.902	Stap1
ENSRNOG00000002021	0.0887663	0.361413	0.876106	3676.79	3732.38	3718.77	4265.72	3920.01	4268.02	3937.79	4241.58	Son
ENSRNOG00000002026	0.173208	0.568749	0.933134	136.49	204.434	111.205	183.251	235.28	144.842	214.514	122.274	Dnajc28
ENSRNOG00000002028	-0.0617738	0.786961	0.973257	319.415	424.054	260.106	353.762	357.573	385.174	237.151	319.73	Tmem50b
ENSRNOG00000002032	-0.00517057	0.97113	0.999461	1350.13	1320.06	1458.86	1208.28	1264.13	1564.3	1139.4	1349.97	Ifngr2
ENSRNOG00000002035	0.176299	0.513805	0.920105	130.158	195.088	98.9535	136.213	206.036	129.822	158.46	138.797	Paqr3
ENSRNOG00000002036	0.0130012	0.905544	0.991274	597.32	589.938	642.726	615.408	544.999	645.89	634.919	638.634	Paxbp1
ENSRNOG00000002039	-0.119612	0.470485	0.907685	527.668	641.338	556.024	709.484	465.243	619.067	547.604	604.76	Evi5
ENSRNOG00000002040	0.620206	0.0368066	0.472276	917.439	506.996	536.234	1104.4	927.828	1393.71	1124.31	1266.53	AABR07014392.1
ENSRNOG00000002041	-0.28974	0.398536	0.888563	742.956	695.075	771.837	861.376	1075.38	435.6	350.337	652.679	Boc
ENSRNOG00000002044	0.126222	0.497784	0.915792	203.328	303.73	231.834	244.008	319.024	249.987	252.243	250.331	Gtpbp8
ENSRNOG00000002045	-0.0906918	0.70399	0.954978	835.122	453.259	892.466	734.962	660.646	619.067	809.548	651.026	Anxa3
ENSRNOG00000002050	-0.465725	0.0359539	0.470723	4414.82	3151.79	5224.74	2844.79	2814.06	2649.01	3072.19	2788.34	Igfbp7
ENSRNOG00000002051	0.284231	0.232517	0.812663	942.767	600.451	820.843	1093.62	816.17	1205.95	958.307	1230.18	Synj1
ENSRNOG00000002052	-1.17144	0.000908567	0.0769491	5784.65	4929.78	4112.69	7495.64	2409.96	1693.05	1573.82	4232.5	Ccdc80
ENSRNOG00000002053	0.784302	0.112821	0.674641	233.581	112.147	53.7176	107.794	386.817	172.738	197.267	119.795	Fras1
ENSRNOG00000002054	-0.0778918	0.68921	0.953621	201.921	144.856	161.153	191.09	152.866	177.03	140.135	192.499	Glmn
ENSRNOG00000002055	-0.0657849	0.717508	0.956807	392.585	453.259	443.877	346.902	446.634	408.777	409.625	300.728	Noa1
ENSRNOG00000002057	-0.590018	0.197382	0.781776	199.107	127.333	143.247	302.805	57.1585	136.259	89.4707	228.851	Slc10a6
ENSRNOG00000002061	-0.465949	0.0253774	0.409876	368.664	315.412	365.657	344.942	179.451	273.591	231.762	322.208	Ptpn13
ENSRNOG00000002069	0.111489	0.633627	0.947642	294.79	211.443	243.143	227.348	202.049	314.362	210.202	327.992	Slc35a5
ENSRNOG00000002072	-0.0438942	0.908297	0.99166	32.3636	18.6911	41.4662	23.5188	31.9024	25.7498	36.6507	19.8282	Eva1c
ENSRNOG00000002073	-0.00796199	0.989862	0.999682	7.03557	19.8593	3.76966	11.7594	15.9512	7.51035	7.54572	10.7403	Brdt
ENSRNOG00000002074	0.293763	0.437329	0.90064	277.202	103.969	143.247	303.784	174.134	281.102	245.775	314.773	Rest
ENSRNOG00000002075	0.207598	0.318217	0.860339	366.553	317.749	390.159	417.459	320.353	404.486	437.652	557.668	Cnot6l
ENSRNOG00000002080	0.213537	0.240161	0.816114	453.794	282.703	367.541	382.18	406.756	484.954	409.625	425.48	Urb1
ENSRNOG00000002085	0.286911	0.424277	0.898307	26.0316	17.5229	37.6966	29.3985	33.2317	23.6039	33.4168	44.6135	Thegl
ENSRNOG00000002089	-0.133426	0.494595	0.91561	1305.8	2032.66	1573.83	1354.29	1410.35	1445.21	1654.67	1201.26	Ccng2
ENSRNOG00000002091	0.0929231	0.595869	0.937856	315.194	225.461	240.316	316.524	283.134	275.737	322.31	291.64	Gtf3c3
ENSRNOG00000002093	-0.649928	0.0056762	0.198598	1542.9	1560.71	1889.54	1445.43	818.828	938.793	847.277	1495.38	Tgfbr3
ENSRNOG00000002094	0.0786012	0.485436	0.912059	1636.47	1470.76	1627.55	1492.46	1585.82	1698.41	1476.81	1814.28	Atg3
ENSRNOG00000002097	-0.71538	0.0690965	0.578771	130.862	59.5779	55.6024	56.8371	31.9024	51.4995	39.8845	61.137	Rasl11b
ENSRNOG00000002100	0.134213	0.392128	0.884653	985.684	667.038	793.513	877.055	856.048	915.189	987.412	892.269	LOC108348180
ENSRNOG00000002101	0.134174	0.379228	0.881742	1050.41	886.659	912.257	1186.72	1156.46	1122.26	1200.85	953.406	Paics
ENSRNOG00000002104	-0.0864328	0.571831	0.933795	557.921	727.784	747.334	603.649	576.902	695.244	606.892	601.456	Scaf4
ENSRNOG00000002105	-0.412057	0.204225	0.791507	183.628	68.9234	144.189	129.353	74.4389	100.853	102.406	118.143	Cdc7
ENSRNOG00000002106	-0.00906806	0.961171	0.998067	372.182	328.262	379.793	416.479	441.317	349.768	283.504	413.914	Usp46
ENSRNOG00000002110	-0.796436	0.330038	0.866154	11.9605	4.67277	16.9635	38.218	2.65853	5.36453	8.62368	23.9591	Fam114a1l1
ENSRNOG00000002112	-0.0797777	0.564534	0.932059	411.581	434.568	454.244	519.373	421.378	486.027	407.469	406.478	Zfp644
ENSRNOG00000002115	-0.333848	0.238449	0.816114	4747.6	9666.8	8495.86	4819.39	6154.51	5487.92	6001.01	4357.25	Sod1
ENSRNOG00000002116	-0.381423	0.292406	0.845832	28.1423	29.2048	28.2724	18.619	19.939	15.0207	28.027	17.3497	Rplp2
ENSRNOG00000002121	0.0253044	0.901121	0.990425	431.281	339.944	513.616	450.777	412.073	431.309	364.351	557.668	Lrrc8d
ENSRNOG00000002122	-0.1721	0.538413	0.927955	695.818	344.617	534.349	733.982	486.512	519.287	397.767	646.069	Lrrc8c
ENSRNOG00000002125	-0.203712	0.337748	0.867979	2056.5	3398.27	2813.11	2143.15	2713.03	2117.92	2207.66	2001	Ccni
ENSRNOG00000002128	0.068058	0.689028	0.953621	685.968	921.704	740.737	929.972	1000.94	743.524	860.213	831.132	Ppat
ENSRNOG00000002129	0.185028	0.490682	0.914719	128.047	87.6145	96.1262	146.992	99.695	112.655	139.057	169.366	Lrrc8b
ENSRNOG00000002134	1.4974	0.0361979	0.472189	299.715	33.8776	106.493	25.4787	315.036	483.881	122.888	395.738	Gbp6
ENSRNOG00000002135	0.252007	0.376481	0.880827	4291	6551.23	5035.32	5188.83	9013.76	4897.82	7173.83	4002.82	Sgcb
ENSRNOG00000002137	0.00511198	0.978746	0.999577	261.723	335.271	251.625	264.586	303.073	215.654	326.622	270.986	Aasdh
ENSRNOG00000002139	0.315893	0.389007	0.882982	28.8458	36.214	18.8483	29.3985	51.8414	37.5517	26.949	25.6114	RGD1311575
ENSRNOG00000002141	0.533116	0.0706689	0.583222	1461.29	863.295	841.576	993.669	1036.83	1584.68	1220.25	2177.8	Cd200
ENSRNOG00000002142	0.831708	0.108491	0.668812	76.6877	14.0183	31.0997	53.8972	59.817	104.072	46.3523	104.098	Cds1
ENSRNOG00000002144	0.0420908	0.669812	0.952012	1143.98	1245.29	1260.95	1304.31	1184.38	1344.35	1316.19	1252.48	Exoc1
ENSRNOG00000002146	0.0321368	0.88688	0.987642	856.229	643.674	783.146	934.872	574.243	1028.92	767.508	918.707	Pkd2
ENSRNOG00000002152	0.105773	0.45686	0.906559	404.545	320.085	349.636	405.699	386.817	379.809	384.832	442.004	Dcun1d4
ENSRNOG00000002153	-0.265135	0.177333	0.762738	166.743	132.006	136.65	175.411	107.671	121.238	126.121	152.016	Cep135
ENSRNOG00000002159	0.193253	0.459739	0.906559	284.941	385.504	301.572	345.922	554.304	274.664	297.517	380.867	Gpat3
ENSRNOG00000002161	0.561016	0.160268	0.746719	177.296	63.0824	130.053	155.812	123.622	266.081	130.433	256.941	Tlr6
ENSRNOG00000002163	-0.0284456	0.880059	0.987642	714.111	650.684	697.386	756.521	566.268	762.837	562.695	869.136	Klf3
ENSRNOG00000002165	-0.25303	0.155034	0.73853	149.858	142.52	149.844	163.652	103.683	131.968	119.654	150.364	Abraxas1
ENSRNOG00000002167	0.545258	0.373141	0.879571	11.9605	5.84097	28.2724	5.8797	27.9146	20.3852	16.1694	12.3926	Dmp1
ENSRNOG00000002171	-0.0283439	0.949421	0.995374	142.822	39.7186	73.5083	99.9549	57.1585	57.937	127.199	107.403	Phldb2
ENSRNOG00000002175	0.112364	0.501189	0.917138	1064.48	1072.4	1354.25	1445.43	1213.62	1211.31	1528.55	1381.37	Clock
ENSRNOG00000002176	0.0154821	0.957573	0.997249	155.486	84.1099	96.1262	148.952	114.317	149.134	89.4707	137.971	Nectin3
ENSRNOG00000002177	0.0818233	0.719427	0.956807	285.644	181.07	261.991	266.546	218	246.769	243.619	344.515	Gnpda2
ENSRNOG00000002178	-0.304027	0.229036	0.810262	412.988	773.344	602.202	450.777	498.475	432.381	527.123	355.255	Mrps18c
ENSRNOG00000002180	0.169055	0.527867	0.925794	778.838	440.409	578.642	860.396	533.036	859.398	740.559	855.918	Tbc1d1
ENSRNOG00000002181	-0.0943033	0.659311	0.951322	84.4269	101.633	97.0686	121.514	110.329	76.1764	93.7826	98.3149	Helq
ENSRNOG00000002182	0.229144	0.183838	0.767088	3540.3	2776.8	3084.52	2550.81	3950.58	3743.37	3524.93	2796.6	2022-09-11
ENSRNOG00000002185	0.179331	0.595465	0.937856	691.597	258.171	628.59	612.469	441.317	772.493	535.746	731.991	Pgm2
ENSRNOG00000002186	-0.132603	0.497051	0.91564	1410.63	1643.65	1969.65	1124	1377.12	1514.94	1386.26	1329.32	Nudt9
ENSRNOG00000002188	-0.479154	0.303553	0.85327	526.964	349.29	371.311	1247.48	356.244	400.194	296.439	736.122	Hpse
ENSRNOG00000002191	-1.38234	0.0334489	0.460736	21.8103	87.6145	11.309	77.416	27.9146	13.9478	15.0914	19.002	LOC498368
ENSRNOG00000002192	0.0149356	0.945646	0.995374	614.205	469.614	540.003	776.12	568.926	701.681	474.303	679.942	Rell1
ENSRNOG00000002194	0.11032	0.672519	0.952386	715.518	1253.47	731.313	985.83	1318.63	818.628	1032.69	808.826	Coq2
ENSRNOG00000002196	-0.785757	0.133769	0.711602	107.644	45.5595	65.969	130.333	33.2317	51.4995	20.4813	96.6625	Ociad2
ENSRNOG00000002199	0.256838	0.367982	0.879065	804.166	553.724	1065.87	878.035	656.658	1166.25	847.277	1273.96	Tmem165
ENSRNOG00000002203	-0.0167301	0.944978	0.995374	552.996	502.323	792.57	656.566	412.073	697.389	731.935	632.85	Lin54
ENSRNOG00000002204	-0.0114658	0.972002	0.999577	83.7233	204.434	113.09	145.033	184.768	106.218	126.121	123.926	Ccdc158
ENSRNOG00000002205	-0.0118823	0.936652	0.995374	2481.45	3227.72	2847.03	2783.06	3307.22	2559.96	2873.84	2505.79	Ociad1
ENSRNOG00000002207	-0.0306586	0.906311	0.991437	537.518	1162.35	785.031	803.559	963.718	739.233	855.901	659.288	Guf1
ENSRNOG00000002208	0.447141	0.132288	0.710081	80.9091	53.7369	79.1628	48.9975	61.1463	90.1242	118.576	89.2269	Shroom3
ENSRNOG00000002210	0.0101027	0.967781	0.998914	1053.23	773.344	948.068	1142.62	832.121	1022.48	704.986	1383.84	Hsd17b11
ENSRNOG00000002212	0.38637	0.244346	0.821282	25.3281	30.373	37.6966	34.2982	37.2195	43.9892	26.949	57.0061	Hsd17b13
ENSRNOG00000002214	0.352911	0.212243	0.80015	1305.1	2098.07	1107.34	1443.47	2645.24	2011.7	1407.82	1539.16	Klhl8
ENSRNOG00000002215	-0.228335	0.349374	0.872784	854.822	460.268	676.653	514.474	568.926	517.141	626.295	430.437	Mylk
ENSRNOG00000002216	-0.0257709	0.890798	0.987642	545.96	467.277	556.024	613.449	425.365	625.505	469.991	621.284	Srd5a3
ENSRNOG00000002217	0.690612	0.233106	0.81332	3160.38	461.436	3245.67	774.16	2748.92	4489.04	2007.16	3089.9	LOC100910270
ENSRNOG00000002218	0.0350563	0.914648	0.994111	4065.86	7908.67	5416.05	3548.4	6421.69	5858.07	6071.07	3103.11	Stbd1
ENSRNOG00000002224	0.340896	0.464756	0.907203	201.217	646.011	316.651	380.221	729.767	362.642	659.712	203.239	Yipf7
ENSRNOG00000002225	0.254803	0.24449	0.821282	3216.66	2186.86	2434.26	3549.38	3724.61	3805.6	2588.18	3470.76	Scarb2
ENSRNOG00000002227	-0.0247669	0.936201	0.995374	170.964	84.1099	143.247	114.654	77.0975	145.915	148.759	133.014	Kit
ENSRNOG00000002229	-0.185219	0.641997	0.948383	377.107	119.156	325.133	212.649	172.805	231.748	163.85	341.21	Adcy5
ENSRNOG00000002232	0.530684	0.135556	0.713352	358.814	191.584	159.268	440.977	548.987	401.267	355.727	358.56	Aff1
ENSRNOG00000002238	-0.452983	0.283304	0.842019	33.7707	26.8684	20.7331	26.4586	17.2805	9.65616	31.2609	20.6544	Sema5b
ENSRNOG00000002240	0.0358757	0.877838	0.987642	975.834	1624.96	1308.07	1243.56	1787.86	1199.51	1220.25	1074.85	Dirc2
ENSRNOG00000002241	-0.25871	0.090468	0.636791	189.96	239.48	202.619	200.89	172.805	158.79	190.799	171.844	Hspbap1
ENSRNOG00000002244	-0.903414	0.0476013	0.516825	3436.17	1607.43	3802.64	3392.59	793.572	1611.51	972.32	3164.25	Pdgfra
ENSRNOG00000002246	0.147692	0.310027	0.856597	1260.77	1501.13	1437.18	1495.4	1603.1	1464.52	1871.34	1368.97	Slc30a9
ENSRNOG00000002247	0.165992	0.427181	0.89845	564.253	336.44	552.255	454.697	469.231	570.786	496.94	604.76	Nup54
ENSRNOG00000002248	0.179346	0.270623	0.835647	576.213	418.213	425.971	564.451	535.695	593.317	547.604	573.366	Fryl
ENSRNOG00000002251	-0.0644212	0.757978	0.967364	2033.28	1346.93	2280.64	1975.58	1561.89	2154.4	1637.42	1949.77	Sec31a
ENSRNOG00000002253	0.0704778	0.671172	0.952169	154.783	137.847	159.268	158.752	172.805	141.624	144.447	182.585	Wdr5b
ENSRNOG00000002254	0.0689717	0.680422	0.95292	733.107	864.463	1057.39	733.002	845.414	933.429	956.151	817.914	Tmem33
ENSRNOG00000002255	-0.245178	0.29988	0.85078	1121.47	2017.47	1600.22	1495.4	1674.88	1266.03	1300.02	1019.5	Fam162a
ENSRNOG00000002256	0.149112	0.510026	0.918393	4537.94	6486.98	7364.02	4877.21	6759.32	6458.9	7725.74	4855.43	Art3
ENSRNOG00000002258	-0.544289	0.262554	0.831511	78.0949	175.229	126.283	44.0977	126.28	65.4473	50.6641	48.7443	Tmem150c
ENSRNOG00000002262	0.0178071	0.923609	0.995374	457.312	328.262	443.877	354.742	368.207	444.183	339.558	452.744	Enoph1
ENSRNOG00000002267	-0.214011	0.0963615	0.648596	601.541	574.751	636.129	491.935	489.17	521.433	469.991	506.445	Chic2
ENSRNOG00000002270	0.0952309	0.469072	0.907646	4315.62	4755.71	5095.63	4321.58	4349.36	4907.48	5712.11	4778.6	Hnrnpdl
ENSRNOG00000002271	0.233243	0.410361	0.894079	3338.38	6690.24	4981.6	4452.89	6073.42	4890.31	7823.84	4089.57	Slain2
ENSRNOG00000002272	-0.685074	0.00335243	0.154753	183.628	172.893	255.394	206.769	123.622	126.603	94.8605	162.757	Lnx1
ENSRNOG00000002273	-0.589405	0.173148	0.75726	698.632	982.45	509.846	1453.27	401.439	646.963	337.402	1034.37	Naaa
ENSRNOG00000002275	-0.0462708	0.729454	0.959532	1097.55	863.295	1103.57	1016.21	885.292	1036.43	975.554	1055.03	Fip1l1
ENSRNOG00000002276	0.347807	0.305067	0.853637	39.3992	18.6911	24.5028	31.3584	33.2317	41.8434	29.1049	42.1349	LOC103690175
ENSRNOG00000002278	0.813061	0.00319586	0.150437	654.308	526.855	603.145	622.268	591.524	1169.47	998.191	1467.29	Tec
ENSRNOG00000002280	0.0482367	0.918404	0.994784	740.142	137.847	307.227	640.887	368.207	427.017	459.211	634.503	Sh3bgrl
ENSRNOG00000002291	0.424069	0.278816	0.839527	66.8379	32.7094	77.2779	131.313	93.0487	98.7074	97.0165	124.752	Brwd3
ENSRNOG00000002292	-0.0154819	0.902983	0.991159	2854.33	2689.18	3386.09	2553.75	2686.45	2966.59	2821.02	2886.66	Hnrnpd
ENSRNOG00000002294	0.272953	0.457084	0.906559	443.241	148.361	241.258	404.719	260.536	478.516	356.805	400.695	Snx29
ENSRNOG00000002301	0.14854	0.206947	0.794501	4283.96	4591	4695.11	5373.06	5047.23	4910.69	5733.67	5303.22	Uso1
ENSRNOG00000002303	0.175463	0.738335	0.963366	376.403	1199.73	363.772	1013.27	1589.8	452.767	819.25	473.398	Kcnj12
ENSRNOG00000002304	-0.217194	0.696499	0.954454	22.5138	74.7644	26.3876	29.3985	54.4999	21.4581	40.9625	14.8712	Tnfrsf13b
ENSRNOG00000002305	-5.46678	0.0264898	0.417938	7.03557	148.361	0	34.2982	0	0	0	4.13088	Slc15a2
ENSRNOG00000002309	-0.298297	0.366513	0.879065	749.992	550.219	1002.73	438.038	469.231	784.295	374.052	601.456	Hlx
ENSRNOG00000002312	0.518908	0.190656	0.772474	450.277	127.333	240.316	384.14	428.024	548.255	278.114	470.094	Atp10d
ENSRNOG00000002318	0.710701	0.015429	0.330061	1713.16	1339.92	1149.74	1680.61	3150.36	2460.18	2733.71	1288.01	Limch1
ENSRNOG00000002319	-0.0666231	0.604199	0.940158	1692.06	2253.44	2079.91	1854.07	1859.64	1889.39	1973.75	1797.76	Tsn
ENSRNOG00000002320	-0.112705	0.601431	0.939243	821.051	1386.65	1203.46	901.554	1119.24	1065.4	971.242	831.959	Commd8
ENSRNOG00000002322	-0.0765565	0.7233	0.958315	1774.37	1143.66	1629.43	1260.22	1346.55	1381.9	1704.26	1078.16	RGD1310587
ENSRNOG00000002323	0.438663	0.0333536	0.460705	186.443	153.033	135.708	227.348	212.683	257.498	243.619	238.765	RGD1566265
ENSRNOG00000002332	0.164991	0.40624	0.892843	265.945	260.507	284.609	316.524	352.256	280.029	391.3	242.896	Mospd1
ENSRNOG00000002338	0.230556	0.239353	0.816114	112.569	84.1099	80.1052	95.0551	98.3657	114.801	117.498	107.403	Dgke
ENSRNOG00000002339	-0.0480345	0.820213	0.979417	95.6838	98.1282	73.5083	89.1754	81.0853	97.6345	70.0674	95.0102	Mark1
ENSRNOG00000002341	0.83387	0.0249118	0.408247	729.589	213.779	492.882	609.529	810.853	1135.14	641.387	1061.64	Trim25
ENSRNOG00000002342	0.141024	0.253819	0.825662	799.241	704.42	784.088	858.436	906.56	760.691	915.189	888.965	Aldh3a2
ENSRNOG00000002343	-0.561006	0.0328719	0.45714	161.818	206.77	255.394	132.293	112.988	142.697	106.718	148.712	Uchl1
ENSRNOG00000002345	0.883165	0.094085	0.644951	132.269	45.5595	38.639	83.2957	132.927	187.759	45.2743	188.368	Rasgef1b
ENSRNOG00000002347	0.112631	0.696756	0.954454	1853.17	1032.68	1503.15	1796.25	1297.36	1884.02	1182.52	2323.21	Rgl1
ENSRNOG00000002352	-0.078316	0.801449	0.974189	776.024	1417.02	1014.98	741.822	1257.49	836.867	1071.49	575.844	Tsen15
ENSRNOG00000002353	0.155859	0.340454	0.869037	827.383	624.983	801.994	941.732	810.853	930.21	852.667	967.451	Rab3gap2
ENSRNOG00000002358	-0.356678	0.229964	0.811087	7305.74	4054.8	6171.87	7446.64	3805.69	5185.36	3441.93	7073.71	Scpep1
ENSRNOG00000002361	-0.247508	0.762574	0.968298	7.03557	82.9417	6.5969	48.0175	31.9024	34.333	45.2743	9.9141	Prkg2
ENSRNOG00000002365	-0.565374	0.0927115	0.641054	1325.5	1770.98	1346.71	2293.08	1367.82	708.118	781.521	1693.66	Itm2a
ENSRNOG00000002368	0.223123	0.102674	0.662724	1272.74	1518.65	1364.62	1280.79	1741.34	1588.97	1685.93	1330.97	Iars2
ENSRNOG00000002372	0.234974	0.446647	0.902518	353.889	660.029	313.824	571.311	653.999	527.87	671.569	380.867	Sgcd
ENSRNOG00000002373	0.155637	0.511352	0.918734	3114.65	2024.48	3872.38	2387.16	2782.16	3187.61	3791.19	2937.88	Akap1
ENSRNOG00000002376	0.568226	0.116062	0.681225	885.779	1588.74	744.507	1378.79	2774.18	1369.03	1601.85	1072.38	Clasp1
ENSRNOG00000002378	0.248789	0.185641	0.767691	429.873	461.436	423.144	454.697	640.707	380.882	574.553	507.272	Bpnt1
ENSRNOG00000002385	0.135555	0.706771	0.955177	8251.32	3741.72	8074.6	3512.14	6016.26	9068.21	4489.71	6330.16	Prg4
ENSRNOG00000002387	-0.25437	0.455515	0.90655	141.415	341.112	191.31	203.83	261.866	140.551	196.189	137.145	Tceal1
ENSRNOG00000002388	-0.0283682	0.757505	0.967249	1006.79	1022.17	1046.08	918.213	963.718	998.876	952.917	998.846	Trim41
ENSRNOG00000002389	-0.113452	0.249564	0.825155	5539.11	6108.48	6781.61	6160.94	5766.36	5517.96	5867.34	5577.51	Morf4l2
ENSRNOG00000002393	0.335515	0.0112369	0.296339	5299.19	4645.9	5618.67	6048.25	6477.52	7051.14	7544.65	6199.62	Eprs
ENSRNOG00000002394	0.18757	0.170087	0.753629	3645.83	2947.35	3366.3	3159.36	3826.96	4312.01	3489.36	3317.09	Tpr
ENSRNOG00000002396	0.945241	0.0272397	0.424868	162.522	75.9326	130.996	270.466	202.049	438.819	204.813	386.65	Serpinb8
ENSRNOG00000002403	0.666912	0.00900388	0.26295	850.601	502.323	414.662	741.822	1107.28	991.366	1026.22	863.353	Fam129a
ENSRNOG00000002407	-0.0447429	0.855318	0.984049	481.937	244.152	395.814	470.376	330.987	405.559	371.896	436.221	Pdxdc1
ENSRNOG00000002408	0.40064	0.386725	0.882982	173.075	61.9142	87.6445	234.208	101.024	219.946	156.304	257.767	Rbm47
ENSRNOG00000002413	0.304741	0.197795	0.782758	955.431	999.973	932.99	906.454	1725.39	926.991	1145.87	892.269	Gpc4
ENSRNOG00000002417	0.107846	0.861875	0.985177	52.7668	7.00916	102.723	45.0777	65.1341	72.9577	48.5082	38.0041	Serpinb10
ENSRNOG00000002418	0.539425	0.289267	0.844951	328.561	1234.78	344.923	787.88	1547.27	598.682	1247.2	524.621	Tgfb2
ENSRNOG00000002419	0.244839	0.502136	0.917575	56.9881	146.024	71.6235	55.8571	98.3657	112.655	104.562	74.3558	Plp1
ENSRNOG00000002420	0.139375	0.362719	0.876331	1737.08	1455.57	1849.02	1587.52	1601.77	1944.11	1632.03	2122.44	Zc3h7a
ENSRNOG00000002423	0.0550473	0.708992	0.955451	818.941	872.64	721.889	1013.27	934.475	888.367	935.67	802.216	AABR07029651.1
ENSRNOG00000002425	-0.137785	0.462359	0.907203	244.838	251.162	228.064	266.546	199.39	243.55	177.863	276.769	Pctp
ENSRNOG00000002428	-1.00717	0.0109613	0.292642	107.644	153.033	201.677	131.313	45.1951	46.135	72.2234	129.71	Lpar4
ENSRNOG00000002433	0.479907	0.054757	0.537494	1615.37	1005.81	1046.08	1958.92	2113.53	2094.31	1876.73	1764.71	G3bp2
ENSRNOG00000002434	-0.274386	0.646895	0.948583	389.771	1872.61	347.751	1048.55	1420.99	543.964	310.453	749.341	Tmem100
ENSRNOG00000002436	-0.856974	0.0132856	0.316486	636.016	274.525	540.946	338.083	175.463	243.55	204.813	363.517	Mmd
ENSRNOG00000002440	-0.00290228	0.98918	0.999682	1215.04	732.457	1085.66	977.99	873.328	1150.16	832.186	1148.38	Ralb
ENSRNOG00000002443	0.487327	0.149282	0.728837	217.399	94.6236	98.011	219.509	208.695	257.498	191.877	226.372	Mfap3
ENSRNOG00000002449	-0.313552	0.0409607	0.495606	1053.93	1078.24	1026.29	1357.23	1032.84	803.607	863.446	934.404	Maged2
ENSRNOG00000002450	-0.148965	0.510475	0.918734	695.115	1008.15	1046.08	651.667	840.097	713.483	892.551	621.284	Rrp15
ENSRNOG00000002451	0.605732	0.289517	0.845259	66.1344	167.052	68.7962	155.812	41.2073	171.665	150.914	330.47	Fndc3c1
ENSRNOG00000002452	-0.0252452	0.888143	0.987642	712	476.623	719.062	641.867	564.938	669.494	582.099	689.856	Txndc11
ENSRNOG00000002454	0.202102	0.295379	0.849111	711.296	869.136	737.91	972.11	1189.69	785.368	973.398	837.742	Rnf2
ENSRNOG00000002456	0.217548	0.804112	0.974795	11.2569	33.8776	0.942414	14.6992	33.2317	16.0936	17.2474	4.13088	Hlf
ENSRNOG00000002459	0.366769	0.333454	0.867325	1108.1	1429.87	1080.01	1452.29	2292.99	811.118	2452.36	982.322	Fbxo40
ENSRNOG00000002460	0.397704	0.606737	0.940877	63.3201	3.50458	55.6024	42.1378	79.756	65.4473	9.70165	62.7893	Serpinb2
ENSRNOG00000002461	-0.645885	0.0264287	0.417434	4914.35	2218.4	4410.5	4435.25	2059.03	2617.89	2139.75	3394.75	Nid1
ENSRNOG00000002469	0.563884	0.314646	0.859292	286.348	663.534	180.943	298.885	1051.45	390.538	513.109	158.626	Trim7
ENSRNOG00000002470	0.750806	0.127373	0.699012	2563.76	622.647	1649.22	786.9	2271.72	3216.57	1041.31	2933.75	Ifi47
ENSRNOG00000002471	-0.689638	0.13295	0.710081	98.498	22.1957	52.7752	76.4361	46.5243	39.6976	25.8711	43.7873	Polq
ENSRNOG00000002473	0.14417	0.396049	0.88714	287.755	210.275	201.677	254.787	247.244	273.591	260.866	275.116	Odr4
ENSRNOG00000002474	-0.0342875	0.880902	0.987642	305.344	461.436	356.232	295.945	409.414	349.768	374.052	252.81	Tom1l1
ENSRNOG00000002475	-0.0945105	0.830971	0.981282	10.5534	35.0458	21.6755	21.5589	19.939	25.7498	17.2474	19.002	AABR07058831.1
ENSRNOG00000002478	0.139265	0.51272	0.919524	310.269	422.886	321.363	402.759	491.829	357.278	448.432	308.163	Insig2
ENSRNOG00000002480	0.326233	0.486498	0.912424	212.474	86.4463	131.938	282.226	101.024	240.331	181.097	370.953	Gpr137b
ENSRNOG00000002488	-0.0136018	0.970069	0.999329	396.103	249.993	236.546	607.569	307.061	411.996	257.633	499.01	Galnt10
ENSRNOG00000002506	0.304994	0.245406	0.822657	166.743	178.734	240.316	131.313	283.134	243.55	168.162	192.499	Cdkl2
ENSRNOG00000002509	0.114003	0.344656	0.870635	1610.44	1853.92	1868.81	1799.19	1854.33	1861.49	2214.13	1787.02	Gnl3l
ENSRNOG00000002511	0.442006	0.155632	0.738981	183.628	92.2873	199.792	145.033	178.122	163.082	299.673	204.065	Flt4
ENSRNOG00000002512	-0.00135309	0.996274	0.999682	248.356	112.147	168.692	250.867	159.512	211.363	192.955	216.458	Gpatch2
ENSRNOG00000002514	0.183949	0.491677	0.915049	804.166	399.522	688.905	763.381	588.865	958.106	689.895	781.562	Ccdc93
ENSRNOG00000002516	0.069045	0.753939	0.966725	1485.91	2054.85	1670.9	1453.27	1989.91	1750.98	2050.28	1201.26	Mtm1
ENSRNOG00000002520	0.189878	0.552408	0.931247	6936.37	3558.32	8935.97	5376	4720.23	9165.84	7331.21	7079.5	Litaf
ENSRNOG00000002525	-1.60726	0.0669217	0.577041	137.194	19.8593	32.0421	673.226	49.1829	102.999	53.898	76.8343	Ptgs2
ENSRNOG00000002529	0.184431	0.184464	0.767165	1110.21	1510.47	1362.73	1317.05	1661.58	1445.21	1516.69	1397.89	Rap2c
ENSRNOG00000002536	-0.155947	0.324201	0.863138	322.933	376.158	381.678	337.103	345.609	258.571	356.805	311.468	C1galt1c1
ENSRNOG00000002538	0.0807625	0.816598	0.978445	61.2095	158.874	82.9324	138.173	131.597	100.853	141.213	91.7055	Epb41l5
ENSRNOG00000002540	0.918251	0.0668074	0.577041	100.609	33.8776	114.974	45.0777	160.841	180.248	52.8201	164.409	Rhoh
ENSRNOG00000002541	0.123134	0.591706	0.936976	872.411	577.087	770.895	1031.89	661.975	970.981	975.554	933.578	Pds5a
ENSRNOG00000002542	0.0791671	0.620748	0.945895	397.51	377.326	489.113	406.679	401.439	460.277	513.109	390.781	Heatr6
ENSRNOG00000002544	-0.0271707	0.906339	0.991437	839.344	1338.75	752.989	1016.21	1206.97	913.044	923.812	829.48	Kifap3
ENSRNOG00000002545	0.0866896	0.59086	0.936943	1322.69	1858.6	1697.29	1449.35	1678.86	1899.05	1468.18	1670.53	RGD1309748
ENSRNOG00000002546	0.049109	0.779754	0.971636	951.209	1283.84	1050.79	947.611	1214.95	1035.36	1234.26	895.574	Rchy1
ENSRNOG00000002548	-3.62758	0.000770221	0.0709492	239.209	99.2964	53.7176	1413.09	7.9756	33.2601	44.1964	60.3108	Tnn
ENSRNOG00000002553	-0.258911	0.105835	0.666664	645.162	781.521	635.187	703.604	517.085	524.651	557.306	707.206	Smim14
ENSRNOG00000002556	0.14493	0.518775	0.921477	89.3518	68.9234	57.4872	83.2957	79.756	77.2493	80.847	93.3578	Tsr2
ENSRNOG00000002563	-0.108064	0.461993	0.907123	446.055	612.133	488.17	536.033	513.097	442.038	496.94	477.529	Mcts1
ENSRNOG00000002565	0.113058	0.538144	0.927955	707.779	466.109	562.621	680.085	555.634	716.702	684.505	658.462	Taf1
ENSRNOG00000002568	0.757523	0.260569	0.829936	192.071	26.8684	102.723	19.599	140.902	162.009	65.7556	209.849	Socs1
ENSRNOG00000002569	-0.239057	0.390132	0.883493	868.19	1676.36	1121.47	969.17	1260.14	854.034	1099.52	713.815	Mrps14
ENSRNOG00000002572	0.0105585	0.964426	0.998351	5005.11	6524.36	6682.66	5372.09	5513.8	5795.84	8283.05	4164.75	Cacybp
ENSRNOG00000002574	-0.00798379	0.949148	0.995374	717.628	695.075	817.073	660.486	761.67	728.504	642.464	742.732	Nubp1
ENSRNOG00000002575	-0.466108	0.0149267	0.326299	337.004	547.883	482.516	430.198	283.134	343.33	342.791	328.818	Sap30l
ENSRNOG00000002579	0.794725	0.0891434	0.635061	707.779	1074.74	1005.56	457.637	2304.95	1951.62	784.755	589.889	Parm1
ENSRNOG00000002580	0.0636984	0.72907	0.959532	587.47	803.717	596.548	537.992	720.463	703.827	671.569	543.623	Trmt1l
ENSRNOG00000002585	0.0504784	0.702375	0.954632	721.146	725.448	846.288	889.794	739.072	828.284	836.497	888.965	Cul4b
ENSRNOG00000002593	-0.179678	0.644788	0.948583	206.142	592.274	472.149	428.238	377.512	262.862	599.346	259.419	Esrrg
ENSRNOG00000002599	-0.106198	0.769635	0.969299	123.123	42.055	98.011	55.8571	67.7926	81.5409	74.3793	74.3558	Grap
ENSRNOG00000002607	-0.0563256	0.885699	0.987642	28.8458	46.7277	94.2414	68.5965	69.1219	53.6453	60.3658	46.2658	Sox9
ENSRNOG00000002609	-0.0370147	0.879682	0.987642	139.304	177.565	106.493	151.892	111.658	183.467	128.277	135.493	Ero1b
ENSRNOG00000002610	-0.117678	0.670781	0.952169	1641.4	1392.49	1690.69	1654.16	877.316	2055.69	1184.68	1759.75	Carhsp1
ENSRNOG00000002612	0.150381	0.432925	0.899153	355.296	261.675	361.887	407.659	316.366	436.673	402.079	384.172	Ddx52
ENSRNOG00000002615	0.080337	0.724257	0.958609	1516.87	933.386	1757.6	1292.55	1185.71	1514.94	1459.56	1655.66	Pmm2
ENSRNOG00000002618	0.0102354	0.942225	0.995374	3171.64	3210.19	2790.49	3526.84	3565.09	2672.61	3226.34	3326.18	Ivns1abp
ENSRNOG00000002625	0.138668	0.404368	0.8923	310.269	436.904	396.756	422.358	422.707	400.194	493.706	404.826	Ptpn4
ENSRNOG00000002627	-0.15478	0.249663	0.825155	412.285	345.785	348.693	413.539	356.244	358.351	311.531	342.037	Kctd3
ENSRNOG00000002630	-0.0463843	0.628378	0.946965	1300.17	1429.87	1302.42	1381.73	1248.18	1338.99	1246.12	1403.67	Cnot8
ENSRNOG00000002632	0.058791	0.770126	0.969501	9436.11	12892.2	11237.3	8572.6	14002.5	10322.4	10224.5	9342.39	Naca
ENSRNOG00000002635	-0.0496559	0.873061	0.987014	377.107	1032.68	508.904	545.832	628.743	613.703	611.204	525.448	Dexi
ENSRNOG00000002636	0.843794	0.0990251	0.654202	7.03557	9.34555	8.48173	6.85965	7.9756	10.7291	21.5592	15.6973	Abat
ENSRNOG00000002642	-0.142593	0.531746	0.92587	3709.15	4849.17	5946.63	3380.83	3283.29	4644.61	4451.98	3821.06	Ptges3
ENSRNOG00000002643	-0.195049	0.644624	0.948583	2114.89	543.21	2198.65	1664.93	1109.94	1680.17	1000.35	1906.81	Ugdh
ENSRNOG00000002644	0.152328	0.376234	0.880827	566.364	424.054	587.124	498.794	471.89	605.119	648.932	582.454	Utp18
ENSRNOG00000002645	0.208629	0.282613	0.842019	556.514	355.131	537.176	426.278	483.853	611.557	571.319	503.141	Gemin5
ENSRNOG00000002652	0.417785	0.190897	0.772761	279.312	130.838	216.755	141.113	236.609	342.257	180.019	269.333	Rap1gap2
ENSRNOG00000002653	-1.13174	0.00316947	0.150183	34.4743	31.5412	33.9269	30.3784	17.2805	9.65616	9.70165	22.3067	Kcnk2
ENSRNOG00000002657	0.27933	0.59597	0.937856	536.814	75.9326	234.661	388.06	220.658	486.027	295.361	498.184	Pla2g4a
ENSRNOG00000002659	-0.0608721	0.931571	0.995374	477.012	137.847	46.1783	202.85	155.524	197.415	50.6641	424.654	Ciita
ENSRNOG00000002660	0.0571328	0.834738	0.981282	41.5099	33.8776	44.2935	44.0977	39.878	33.2601	42.0405	54.5276	Magee1
ENSRNOG00000002662	-0.195641	0.231453	0.812483	712.703	792.035	944.299	705.564	579.56	734.941	668.336	768.343	Pbdc1
ENSRNOG00000002664	-0.0740861	0.801392	0.974189	344.039	504.659	227.122	237.148	381.5	305.778	270.568	289.161	Emp2
ENSRNOG00000002667	0.376649	0.078639	0.608974	208.956	130.838	222.41	169.531	218	268.227	251.165	215.632	Lamc2
ENSRNOG00000002669	0.154286	0.509562	0.918393	2426.57	3560.65	2721.69	2968.27	4377.28	2599.65	3514.15	2504.96	Cluh
ENSRNOG00000002671	-0.263911	0.132519	0.710081	8318.86	12114.2	12284.4	9166.45	9094.84	8821.44	9249.98	7714.83	Nme2
ENSRNOG00000002680	0.115665	0.664723	0.95166	7054.57	2824.69	5269.04	5376.98	5411.45	5863.44	5567.67	5399.06	Lamc1
ENSRNOG00000002682	-0.136318	0.426049	0.898307	393.992	433.4	316.651	466.456	378.841	356.205	325.544	403.174	Zfp692
ENSRNOG00000002693	-0.417169	0.0167811	0.345521	734.514	623.815	853.827	778.08	469.231	582.588	515.265	670.028	Nme1
ENSRNOG00000002695	-0.106803	0.733293	0.960903	398.917	907.686	759.586	413.539	647.353	547.182	652.166	455.223	Tfb2m
ENSRNOG00000002697	0.0285211	0.764254	0.968298	1055.34	1193.89	1130.9	1148.5	1100.63	1159.81	1231.03	1123.6	Mtmr1
ENSRNOG00000002701	0.273239	0.677272	0.952507	5.62846	4.67277	25.4452	10.7794	11.9634	11.802	9.70165	22.3067	Hgd
ENSRNOG00000002705	0.199385	0.148148	0.72816	1762.41	1436.88	1517.29	1775.67	1633.67	2087.88	1821.75	1911.77	Vps4b
ENSRNOG00000002708	0.0507023	0.678731	0.952686	488.972	469.614	431.626	454.697	425.365	494.61	463.523	524.621	Phf8
ENSRNOG00000002710	0.444335	0.313359	0.859292	411.581	639.002	225.237	678.125	1214.95	537.526	451.665	455.223	Cnst
ENSRNOG00000002711	-0.673088	0.0322423	0.452341	296.198	144.856	284.609	317.504	123.622	128.749	216.67	185.063	Nuf2
ENSRNOG00000002713	0.125029	0.490383	0.914719	321.526	396.017	381.678	307.704	467.902	313.289	390.222	363.517	Zfp672
ENSRNOG00000002714	-0.0259414	0.938644	0.995374	769.692	1893.64	1300.53	930.952	1616.39	1002.09	1359.31	829.48	Mettl22
ENSRNOG00000002721	-0.276686	0.327312	0.865105	1513.35	3284.96	2239.18	1898.16	2390.02	1728.45	1860.56	1397.06	Ndufb4
ENSRNOG00000002722	0.0775971	0.590121	0.936943	1854.58	1630.8	1661.48	2220.57	1906.17	1859.35	1874.57	2134.01	Sec14l1
ENSRNOG00000002723	0.409499	0.369719	0.879065	252.577	43.2231	109.32	110.734	171.475	195.269	164.928	156.147	Sele
ENSRNOG00000002724	0.149754	0.245839	0.823108	412.285	371.485	463.668	436.078	424.036	474.225	503.408	465.963	Prpsap2
ENSRNOG00000002730	0.166825	0.537893	0.927955	1122.17	654.188	658.747	1341.55	992.962	1075.05	1168.51	1004.63	Rgs5
ENSRNOG00000002734	1.06292	0.18811	0.768568	12.664	14.0183	8.48173	26.4586	93.0487	7.51035	18.3253	10.7403	AABR07042077.1
ENSRNOG00000002735	0.304698	0.0958816	0.648145	1825.03	1213.75	1351.42	1892.28	1860.97	2010.63	2020.1	1871.29	Dhx9
ENSRNOG00000002736	0.0330849	0.881014	0.987642	275.091	266.348	178.116	303.784	295.097	246.769	214.514	290.814	Rabgap1l
ENSRNOG00000002746	-0.532944	0.174173	0.758033	2632.01	1225.43	1777.39	3266.17	1012.9	1446.28	1122.16	2569.41	Fstl1
ENSRNOG00000002748	0.250967	0.356512	0.875226	791.502	1399.5	1014.04	1054.43	1728.05	1065.4	1398.11	877.398	Ccdc43
ENSRNOG00000002749	0.183354	0.250095	0.825155	3878.71	3746.4	4427.46	4348.04	3768.47	5036.22	5493.29	4324.2	Spag9
ENSRNOG00000002750	0.0609088	0.820907	0.979458	308.862	169.388	206.389	359.642	232.622	286.466	280.27	290.814	Rc3h1
ENSRNOG00000002751	-0.365444	0.311998	0.858495	49.9526	24.5321	31.0997	44.0977	22.5975	24.6769	29.1049	39.6564	Zdhhc15
ENSRNOG00000002753	-0.19401	0.883407	0.987642	51.3597	714.934	32.9845	169.531	717.804	32.1872	68.9895	28.09	Adam11
ENSRNOG00000002755	0.0437044	0.668249	0.951908	3690.86	4362.03	4409.55	4313.74	4079.52	4317.38	4458.44	4430.78	Pafah1b1
ENSRNOG00000002757	-0.0899704	0.575579	0.933961	226.545	228.966	178.116	222.449	179.451	211.363	190.799	220.589	Tada2a
ENSRNOG00000002759	0.143637	0.6233	0.946013	696.522	1288.52	720.004	758.481	1327.94	828.284	984.178	685.726	Lias
ENSRNOG00000002763	0.0766502	0.683206	0.95292	1132.02	1559.54	1275.09	1744.31	1755.96	1435.55	1518.85	1311.97	Ulk2
ENSRNOG00000002764	0.148476	0.179989	0.766794	529.075	509.332	548.485	479.195	535.695	583.661	617.671	553.537	Mettl16
ENSRNOG00000002767	-0.139034	0.505111	0.918155	218.806	151.865	192.252	196.97	206.036	130.895	171.396	184.237	Dlg3
ENSRNOG00000002773	0.0669987	0.703713	0.954904	275.091	226.629	217.698	285.165	311.048	241.404	271.646	232.155	Rgs4
ENSRNOG00000002775	-0.0776076	0.832763	0.981282	626.166	389.008	481.574	980.93	349.597	658.765	491.55	846.83	Npl
ENSRNOG00000002776	0.797134	0.236257	0.815439	392.585	22.1957	232.776	98.9749	223.317	524.651	218.826	332.122	Sell
ENSRNOG00000002778	0.0557227	0.772623	0.969811	735.217	524.519	637.072	490.955	511.768	724.212	613.36	633.676	Aatf
ENSRNOG00000002781	-0.00889614	0.963446	0.998351	410.174	344.617	516.443	369.441	332.317	473.152	426.872	398.217	Kdsr
ENSRNOG00000002783	0.705418	0.0154967	0.330341	45.0277	98.1282	59.3721	90.1554	126.28	122.311	125.043	100.793	Serpinc1
ENSRNOG00000002790	0.345474	0.09866	0.653876	220.213	206.77	165.865	258.707	312.378	232.821	308.297	230.503	Abcb7
ENSRNOG00000002791	0.490681	0.304948	0.853637	40.8063	15.1865	17.9059	31.3584	21.2683	49.3537	24.7931	52.8752	Bcl2
ENSRNOG00000002792	0.92596	0.148935	0.728634	26.7352	8.17735	29.2148	76.4361	122.293	56.8641	30.1829	58.6584	Cxcl2
ENSRNOG00000002794	0.132794	0.816513	0.978445	1374.05	122.66	660.632	402.759	556.963	935.575	614.438	701.423	Selp
ENSRNOG00000002795	0.015627	0.907463	0.99166	1053.93	900.677	997.074	795.719	914.536	1033.21	933.514	909.619	Cog1
ENSRNOG00000002802	0.260014	0.684874	0.953054	308.862	32.7094	239.373	72.5163	180.78	340.111	103.484	159.452	Cxcl1
ENSRNOG00000002807	0.394071	0.306374	0.853957	1957.3	616.806	1228.91	2114.73	1406.36	2309.97	1632.03	2428.96	2022-09-09
ENSRNOG00000002810	-0.191339	0.668754	0.951908	1276.96	447.418	1599.28	920.173	903.901	832.576	459.211	1520.99	Gfpt2
ENSRNOG00000002813	0.156592	0.483945	0.912059	412.285	481.296	356.232	505.654	643.365	480.662	475.381	359.386	Dars2
ENSRNOG00000002814	-0.368636	0.294851	0.848896	68.2451	52.5687	71.6235	34.2982	42.5365	60.0828	45.2743	28.9161	Higd1b
ENSRNOG00000002818	0.35753	0.0304253	0.440942	2482.85	2127.28	2091.22	2199.01	3416.22	2724.11	3025.84	2243.07	Eftud2
ENSRNOG00000002820	0.625131	0.287851	0.843742	379.217	58.4097	327.96	86.2356	311.048	464.569	163.85	375.91	LOC24906
ENSRNOG00000002821	0.155496	0.286794	0.842716	381.328	397.186	374.138	374.341	475.878	445.256	340.636	439.525	Phlpp1
ENSRNOG00000002823	0.128057	0.240539	0.816114	1064.48	1028.01	1056.45	1189.66	1220.27	1257.45	1067.18	1197.13	Mapk9
ENSRNOG00000002824	0.514352	0.326655	0.865105	89.3518	17.5229	48.0631	85.2556	38.5487	90.1242	95.9385	118.969	Rlim
ENSRNOG00000002826	0.22265	0.332726	0.867262	95.6838	112.147	105.55	124.454	90.3901	163.082	121.81	133.014	Hsd17b7
ENSRNOG00000002827	0.129363	0.651265	0.950398	5836.01	10993.9	7794.71	5353.47	9622.56	8790.33	8810.17	5566.77	Rbfox1
ENSRNOG00000002828	-0.0162501	0.969335	0.999221	773.209	2728.9	1335.4	1452.29	2246.46	1011.75	1940.33	1020.33	Tob1
ENSRNOG00000002831	0.298351	0.6191	0.944792	21.8103	61.9142	49.0055	42.1378	95.7072	22.531	79.7691	17.3497	Wfikkn2
ENSRNOG00000002832	0.314475	0.325598	0.864672	322.229	121.492	252.567	293.985	327	374.444	231.762	300.728	Slc16a2
ENSRNOG00000002833	0.409549	0.020027	0.377088	527.668	462.605	497.595	674.205	631.402	800.388	783.677	656.809	Gsk3b
ENSRNOG00000002835	-0.0651505	0.722791	0.958053	2700.96	4131.9	2764.1	2989.83	3462.74	2790.63	2912.65	2863.52	Luc7l3
ENSRNOG00000002838	-0.248325	0.27917	0.839527	372.885	255.834	464.61	382.18	273.829	339.039	263.022	365.996	Pdzd11
ENSRNOG00000002839	0.000641677	0.997878	0.999682	180.814	154.202	272.358	172.471	186.097	156.644	216.67	220.589	Slc19a2
ENSRNOG00000002840	0.119681	0.624068	0.946013	33509	54764.9	40049.8	38276.8	61515.8	38873.6	46212.2	34409.4	Atp5f1b
ENSRNOG00000002841	0.00303836	0.98721	0.999577	531.889	369.149	425.029	559.551	445.304	553.62	466.757	426.306	Cdc42bpa
ENSRNOG00000002843	-1.50382	0.0257656	0.411478	246.245	28.0366	260.106	137.193	49.1829	126.603	25.8711	35.5255	Cxcl6
ENSRNOG00000002844	-0.0189147	0.957682	0.997249	47.1383	38.5504	45.2359	48.0175	25.2561	36.4788	42.0405	71.0511	Usp27x
ENSRNOG00000002848	0.247908	0.0860949	0.629423	1080.66	836.426	949.011	1107.34	1145.83	1195.22	1065.03	1313.62	Maoa
ENSRNOG00000002851	0.0109978	0.934964	0.995374	1194.64	1324.73	1373.1	1040.71	1128.55	1296.07	1309.72	1234.31	Fam104a
ENSRNOG00000002852	0.0426507	0.775832	0.970632	237.802	192.752	229.007	237.148	256.549	225.31	205.89	238.765	Myo19
ENSRNOG00000002855	-0.0257381	0.834459	0.981282	859.747	865.631	703.983	886.855	853.389	806.826	836.497	762.56	Rfc1
ENSRNOG00000002860	-0.35875	0.311716	0.858466	565.66	1690.38	1087.55	879.015	953.084	625.505	1075.8	637.807	Ccdc181
ENSRNOG00000002862	0.382522	0.672764	0.952386	57.6917	7.00916	18.8483	113.674	5.31707	65.4473	46.3523	139.624	Clcn5
ENSRNOG00000002864	0.0198742	0.890723	0.987642	1546.42	1293.19	1790.59	1364.09	1389.08	1578.25	1575.98	1535.03	Nacc1
ENSRNOG00000002871	0.255757	0.158991	0.743789	926.585	684.561	838.748	932.912	780.28	1124.41	1113.53	1021.15	Rbm25l1
ENSRNOG00000002874	0.0757381	0.644862	0.948583	669.083	566.574	793.513	678.125	590.194	744.597	722.234	794.781	AABR07065078.1
ENSRNOG00000002875	0.137472	0.476913	0.909581	671.897	788.53	558.851	711.444	898.584	689.879	827.874	589.063	Klhl20
ENSRNOG00000002876	-0.452241	0.0799931	0.612795	78.7984	70.0916	99.8959	58.797	49.1829	68.666	56.0539	51.2229	Eef2kmt
ENSRNOG00000002879	0.400077	0.0929541	0.641096	607.17	401.858	480.631	395.9	618.109	597.609	458.133	815.435	Psen2
ENSRNOG00000002881	-0.36158	0.227276	0.809094	394.696	271.021	277.07	343.962	218	299.341	142.291	341.21	Ddr2
ENSRNOG00000002882	0.668791	0.00293301	0.143737	633.201	358.635	484.401	601.689	818.828	970.981	676.959	840.22	Zcchc2
ENSRNOG00000002883	0.10243	0.581701	0.934896	261.02	182.238	261.049	258.707	218	278.956	252.243	285.03	Alg1
ENSRNOG00000002884	0.155716	0.195563	0.78061	608.577	598.115	635.187	629.128	697.865	681.296	773.976	602.282	Blzf1
ENSRNOG00000002886	0.308314	0.263159	0.831511	1071.52	1311.88	1017.81	1274.91	2098.91	1098.66	1642.81	951.754	Myh10
ENSRNOG00000002894	0.022773	0.903584	0.991176	695.115	658.861	637.072	655.586	596.841	804.68	502.33	783.214	Mnt
ENSRNOG00000002895	-0.39441	0.00851398	0.2549	264.538	325.926	341.154	277.326	220.658	226.383	247.931	223.067	Nagpa
ENSRNOG00000002896	-0.146663	0.453122	0.9054	2546.88	3335.19	3486.93	2209.79	2925.72	2473.05	2790.84	2270.33	Prdx6
ENSRNOG00000002898	-0.291222	0.172648	0.756229	196.996	192.752	188.483	229.308	124.951	145.915	170.318	215.632	Nme7
ENSRNOG00000002899	0.21138	0.40606	0.892843	482.64	260.507	490.055	507.614	425.365	565.422	443.042	582.454	Akap10
ENSRNOG00000002903	0.205081	0.16322	0.748586	719.739	816.567	603.145	722.223	893.267	858.325	834.341	713.815	Specc1
ENSRNOG00000002904	-0.722787	0.192002	0.773758	9.8498	36.214	18.8483	13.7193	14.6219	16.0936	7.54572	9.08793	Arr3
ENSRNOG00000002907	0.0659394	0.835282	0.981353	407.36	565.406	438.222	349.842	765.658	402.34	343.869	332.949	Plekha6
ENSRNOG00000002908	0.105095	0.478642	0.910484	1338.87	1403	1235.5	1455.23	1762.61	1289.63	1491.9	1302.05	Slc35a4
ENSRNOG00000002911	1.09399	2.42514e-06	0.00216898	118.901	172.893	168.692	153.852	441.317	317.58	289.971	261.898	Alb
ENSRNOG00000002912	0.0120845	0.912088	0.993184	607.873	540.873	638.014	583.07	570.255	590.099	640.309	590.715	Parn
ENSRNOG00000002914	-0.111407	0.55435	0.93184	1300.88	1394.82	1551.21	960.351	1112.6	1263.88	1369.01	1074.85	Trmt1
ENSRNOG00000002915	-0.0282158	0.849209	0.983232	276.498	280.366	328.902	245.967	284.463	261.789	263.022	299.902	Trim11
ENSRNOG00000002916	-1.01653	0.0436308	0.505143	275.794	132.006	310.054	98.9749	46.5243	187.759	92.7046	76.8343	Car4
ENSRNOG00000002917	1.11292	0.168739	0.753629	25.3281	116.819	14.1362	73.4962	324.341	84.7596	63.5997	23.9591	Sec14l5
ENSRNOG00000002919	1.07235	0.0975639	0.650738	9.14624	9.34555	15.0786	12.7393	5.31707	13.9478	48.5082	28.9161	Gfap
ENSRNOG00000002922	-0.356316	0.45556	0.90655	303.937	95.7918	394.871	207.749	143.561	281.102	98.0944	260.245	Adora2b
ENSRNOG00000002926	-0.262034	0.343693	0.870332	1051.11	627.32	1132.78	1319.99	809.524	864.763	643.542	1126.9	Uap1
ENSRNOG00000002928	-0.328949	0.0216917	0.385566	1458.47	2001.11	1841.48	1506.18	1333.25	1361.52	1347.45	1373.93	Guk1
ENSRNOG00000002930	-1.24938	0.00077345	0.0709492	275.091	205.602	360.002	158.752	126.28	56.8641	88.3928	148.712	Ppl
ENSRNOG00000002932	-0.12777	0.74413	0.964375	122.419	61.9142	64.0841	157.772	69.1219	90.1242	76.5352	135.493	Wdr19
ENSRNOG00000002934	0.11929	0.742885	0.964375	1674.47	4502.22	2031.84	4415.65	3876.14	2769.17	2802.7	4262.24	Atp1b1
ENSRNOG00000002935	0.19894	0.395615	0.886972	1766.63	2959.03	2014.88	2575.31	3074.59	2443.01	3157.35	2017.52	Ankrd40
ENSRNOG00000002937	-1.35111	0.13499	0.712283	28.8458	8.17735	4.71207	14.6992	1.32927	3.21872	2.15592	14.8712	Ren
ENSRNOG00000002940	0.177358	0.185363	0.767645	1746.23	1470.76	1476.76	1950.1	1850.34	1821.8	1930.63	1911.77	Ankrd17
ENSRNOG00000002941	0.209882	0.589491	0.936943	306.047	136.679	137.592	408.639	212.683	307.924	307.219	316.425	Uhmk1
ENSRNOG00000002943	-0.223321	0.345345	0.870635	747.178	1339.92	1069.64	760.441	797.56	877.638	964.775	713.815	Mrpl55
ENSRNOG00000002944	-0.322639	0.0384282	0.483222	393.992	495.314	468.38	368.461	304.402	350.841	366.507	355.255	RGD1304587
ENSRNOG00000002946	0.475669	0.384552	0.882948	1665.32	274.525	1454.14	879.995	1773.24	2464.47	702.83	1004.63	Socs3
ENSRNOG00000002947	-1.12743	0.000207469	0.0366026	3791.47	5038.42	4589.56	4757.66	1740.01	1718.8	1372.24	3486.46	Dpt
ENSRNOG00000002948	-0.0444289	0.883095	0.987642	233.581	116.819	183.771	259.687	175.463	202.779	142.291	249.505	Abcc3
ENSRNOG00000002949	-0.0433346	0.813457	0.978102	1267.81	1231.28	1606.82	1014.25	1119.24	1458.08	1204.08	1187.21	Pgs1
ENSRNOG00000002950	-0.4519	0.109664	0.671519	275.091	331.767	288.379	472.336	174.134	276.81	209.124	337.08	Lyl1
ENSRNOG00000002956	0.162969	0.203387	0.791104	684.561	831.754	757.701	733.002	962.389	810.045	817.094	777.431	Stim2
ENSRNOG00000002959	-0.123205	0.633237	0.947642	366.553	176.397	272.358	324.363	259.207	245.696	316.92	227.198	Shroom4
ENSRNOG00000002964	0.770206	0.436033	0.90047	51.3597	7.00916	6.5969	2.93985	14.6219	28.9685	4.31184	68.5726	Xcl1
ENSRNOG00000002969	0.540364	0.192789	0.774945	542.443	175.229	183.771	534.073	477.207	483.881	464.601	663.419	Itpkb
ENSRNOG00000002970	-0.27874	0.307663	0.855192	87.2411	135.51	105.55	111.714	130.268	81.5409	85.1589	66.9202	Zswim7
ENSRNOG00000002977	0.0584632	0.644942	0.948583	458.016	551.387	484.401	515.454	546.329	565.422	509.875	470.094	Ttc19
ENSRNOG00000002978	0.351329	0.65988	0.951322	17.5889	7.00916	15.0786	0.97995	7.9756	17.1665	5.3898	21.4806	Faslg
ENSRNOG00000002979	-0.42277	0.285225	0.842631	79.502	216.116	84.8173	127.393	142.232	74.0306	87.3148	75.182	Tbx19
ENSRNOG00000002980	0.20098	0.256574	0.826872	1981.92	1379.64	1830.17	1532.64	1595.12	2156.54	2102.02	1877.9	Tsr1
ENSRNOG00000002983	0.471672	0.162442	0.748586	616.316	808.39	485.343	886.855	1601.77	745.67	897.941	634.503	Nf1x
ENSRNOG00000002984	-0.0770093	0.871371	0.986931	11.9605	8.17735	17.9059	9.7995	7.9756	11.802	14.0135	11.5665	Bmp15
ENSRNOG00000002989	-0.0941953	0.660569	0.951322	2946.5	3478.88	3773.43	2190.19	2717.02	3099.63	3382.64	2406.65	Nmt1
ENSRNOG00000002991	0.468113	0.0442483	0.507774	106.237	74.7644	64.0841	87.2155	126.28	98.7074	130.433	107.403	Srr
ENSRNOG00000002997	-0.518697	0.0364717	0.472276	760.545	568.91	904.717	784.94	547.658	372.299	713.61	475.051	Slc9a3r2
ENSRNOG00000002999	-0.209329	0.368649	0.879065	845.676	1441.55	1293.93	858.436	935.804	921.627	1145.87	835.263	Timmdc1
ENSRNOG00000003003	0.0938166	0.757925	0.967364	208.253	245.321	141.362	167.571	316.366	157.717	181.097	160.278	Tbc1d19
ENSRNOG00000003011	-0.213028	0.548771	0.930811	737.328	2381.95	1377.81	1313.13	1495.43	1170.54	1469.26	876.572	Gadd45gip1
ENSRNOG00000003013	-0.389453	0.0772959	0.603364	77.3913	103.969	86.7021	107.794	78.4267	75.1035	57.1319	75.182	Rpgr
ENSRNOG00000003014	-0.0825717	0.623015	0.946013	704.964	482.464	640.841	659.506	535.695	547.182	604.736	662.593	Poglut1
ENSRNOG00000003018	-0.349809	0.225857	0.809094	1537.98	1131.98	1445.66	1677.67	723.121	1199.51	907.643	1713.49	Olfml2b
ENSRNOG00000003019	0.21344	0.245787	0.823108	1418.37	935.723	1180.84	1415.05	1302.68	1466.66	1316.19	1654.83	Ubn1
ENSRNOG00000003025	0.0214573	0.975719	0.999577	14.7747	1.16819	11.309	9.7995	6.64633	5.36453	11.8576	14.045	AABR07039336.2
ENSRNOG00000003026	0.0614799	0.813818	0.978222	2528.58	3758.08	2496.45	2543.95	4251	2582.49	2852.28	2135.66	Rad23a
ENSRNOG00000003028	0.44883	0.407593	0.893849	93.5731	16.3547	75.3931	52.9173	45.1951	141.624	59.2878	80.139	Dnah17
ENSRNOG00000003029	-0.0176685	0.933732	0.995374	20327.9	12301.1	19184.7	16339.7	16424.4	20549.4	13679.3	16673	Calr
ENSRNOG00000003031	-0.137386	0.522088	0.923112	854.118	649.515	537.176	882.935	584.877	615.849	655.4	801.39	Atp2b4
ENSRNOG00000003033	-0.451179	0.0823121	0.615728	205.439	327.094	244.085	180.311	203.378	127.676	201.579	166.887	Plcd3
ENSRNOG00000003038	0.0257839	0.900102	0.990114	1001.87	1292.02	1050.79	992.689	925.17	1060.03	1488.66	940.188	Sft2d2
ENSRNOG00000003041	-0.180523	0.353826	0.874171	526.261	573.583	688.905	463.516	436	483.881	620.905	446.135	Smg6
ENSRNOG00000003042	0.0915215	0.407648	0.893849	531.186	502.323	458.013	478.216	556.963	525.724	526.045	494.053	Mettl13
ENSRNOG00000003048	-0.0714568	0.652526	0.950653	461.534	646.011	589.009	564.451	596.841	552.547	532.513	469.268	Tiprl
ENSRNOG00000003049	-0.162796	0.495647	0.915628	780.949	1338.75	794.455	836.877	1059.43	757.472	799.847	733.644	Hsd17b10
ENSRNOG00000003050	0.0650086	0.497916	0.915792	2112.78	2133.12	1897.08	1893.26	2178.67	2181.22	2052.44	1996.87	Tbc1d9b
ENSRNOG00000003052	-0.0741457	0.632511	0.947642	246.245	259.339	274.242	218.529	220.658	217.8	232.839	274.29	Cox18
ENSRNOG00000003062	-0.0742172	0.890243	0.987642	7.03557	17.5229	13.1938	19.599	21.2683	13.9478	12.9355	6.6094	AABR07039218.1
ENSRNOG00000003063	-0.125649	0.659991	0.951322	3003.49	6808.23	4529.24	5605.31	5762.37	4113.52	4937.06	3469.11	Phka1
ENSRNOG00000003064	0.162971	0.740947	0.964256	825.976	120.324	637.072	527.213	495.817	698.462	409.625	760.081	Bst1
ENSRNOG00000003065	0.0514889	0.581094	0.934836	1936.19	1739.44	2048.81	1927.56	1923.45	2057.84	2011.47	1939.86	Glyr1
ENSRNOG00000003066	0.194029	0.757208	0.967249	24.6245	26.8684	4.71207	46.0576	38.5487	12.8749	29.1049	36.3517	Wnt9a
ENSRNOG00000003068	0.155734	0.665435	0.951833	56.9881	39.7186	22.6179	67.6165	50.5121	53.6453	56.0539	48.7443	Mrnip
ENSRNOG00000003069	0.345796	0.410064	0.894079	776.727	282.703	669.114	850.596	619.438	1246.72	432.262	979.844	Cd38
ENSRNOG00000003070	0.167799	0.500528	0.916665	69.6522	59.5779	59.3721	78.396	63.8048	72.9577	62.5217	99.141	Pigl
ENSRNOG00000003071	-0.138509	0.312022	0.858495	548.775	705.589	603.145	635.007	596.841	497.829	565.929	600.629	Vamp4
ENSRNOG00000003075	-0.319723	0.222805	0.808813	506.561	275.694	463.668	516.434	283.134	358.351	311.531	458.527	Tmem39a
ENSRNOG00000003076	-0.190578	0.198692	0.784661	1183.38	1005.81	1042.31	1192.6	923.84	997.803	820.328	1133.51	Rbms2
ENSRNOG00000003078	-0.0359828	0.910046	0.992361	5299.19	12627	7424.34	6821.43	10082.5	7015.74	8964.32	5316.44	Dcaf6
ENSRNOG00000003081	-0.0455268	0.829516	0.981282	194.885	234.807	220.525	150.912	202.049	193.123	226.372	155.321	Ribc1
ENSRNOG00000003084	0.174309	0.221082	0.807463	2539.84	2162.33	1972.47	2330.32	2762.22	2770.25	2183.95	2448.78	Parp1
ENSRNOG00000003086	-0.221293	0.411692	0.894249	213.178	345.785	281.782	207.749	319.024	205.998	187.565	187.542	Cenpv
ENSRNOG00000003088	0.0664242	0.863517	0.985644	363.036	116.819	183.771	418.439	281.805	251.06	311.531	289.988	Arhgap31
ENSRNOG00000003094	0.421689	0.365927	0.878593	47.8419	26.8684	14.1362	62.7168	65.1341	42.9163	38.8066	57.0061	Cmahp
ENSRNOG00000003098	0.0244335	0.93903	0.995374	128.751	142.52	73.5083	114.654	146.219	78.3222	151.992	91.7055	Prom1
ENSRNOG00000003099	-0.165236	0.323127	0.862612	437.613	605.124	595.606	472.336	470.56	431.309	528.201	450.266	Ubqln2
ENSRNOG00000003100	0.214979	0.248192	0.824501	197.7	189.247	175.289	156.792	172.805	211.363	191.877	256.114	Dusp12
ENSRNOG00000003104	0.360409	0.281417	0.840024	835.122	462.605	596.548	925.073	697.865	1010.68	571.319	1339.23	Trpv2
ENSRNOG00000003105	0.449577	0.33926	0.868058	16.8854	11.6819	8.48173	16.6591	9.30487	26.8227	17.2474	19.8282	Kif19
ENSRNOG00000003108	-0.144931	0.7016	0.954454	365.85	751.148	417.489	261.647	564.938	411.996	410.703	237.112	Acbd4
ENSRNOG00000003114	-0.908822	0.00545817	0.195756	132.269	78.2689	117.802	107.794	30.5731	62.2286	57.1319	80.9652	B4galt4
ENSRNOG00000003116	-0.0779849	0.640894	0.948173	662.751	627.32	774.664	497.815	570.255	613.703	646.776	597.325	Dph1
ENSRNOG00000003117	-0.00410922	0.985452	0.999577	4654.73	6071.1	6837.21	4294.14	4875.75	5667.09	6907.57	4344.03	Psmd12
ENSRNOG00000003119	0.84659	0.0468666	0.51629	7.73913	17.5229	16.021	13.7193	29.2439	31.1143	19.4033	18.1759	Gc
ENSRNOG00000003120	-0.74288	0.0438391	0.505584	2518.03	1741.78	2270.28	2238.21	963.718	1348.64	640.309	2285.2	Prelp
ENSRNOG00000003121	-0.215896	0.498864	0.915891	156.893	73.5962	90.4717	167.571	107.671	108.364	84.0809	121.448	Rtn4rl1
ENSRNOG00000003122	-0.175999	0.38205	0.882223	140.008	128.501	97.0686	104.855	95.7072	98.7074	116.42	105.75	Hdac8
ENSRNOG00000003123	-0.146438	0.408661	0.894079	1011.72	1295.53	910.372	1113.22	1160.45	892.658	1026.22	834.437	Rpa1
ENSRNOG00000003125	-0.234488	0.168953	0.753629	477.715	628.488	671.941	514.474	563.609	478.516	454.899	451.918	Rogdi
ENSRNOG00000003127	0.00709487	0.971546	0.999484	506.561	768.671	735.083	556.612	683.243	604.047	742.715	548.58	Spryd4
ENSRNOG00000003129	0.0827449	0.647323	0.948583	861.858	788.53	596.548	614.429	862.694	744.597	768.586	657.636	Zfp496
ENSRNOG00000003131	0.0618465	0.743393	0.964375	1573.86	1046.7	1529.54	1315.09	1149.82	1614.72	1453.09	1487.94	Traf7
ENSRNOG00000003134	0.330319	0.410914	0.894079	59.0988	70.0916	35.8117	115.634	97.0365	53.6453	114.264	87.5746	Slc4a4
ENSRNOG00000003135	0.833085	0.0861563	0.629423	12.664	4.67277	11.309	12.7393	10.6341	25.7498	17.2474	20.6544	Fcrlb
ENSRNOG00000003136	0.737066	0.185268	0.767645	35.8814	8.17735	21.6755	15.6792	25.2561	40.7705	16.1694	54.5276	Fcrla
ENSRNOG00000003139	0.149553	0.145617	0.724993	2050.87	1785	1790.59	2119.63	2122.84	2140.45	2152.69	2178.62	Smc1a
ENSRNOG00000003144	0.275612	0.297917	0.84942	1223.49	1728.93	1395.71	2435.18	2586.75	1969.86	1580.29	2073.7	Gprc5c
ENSRNOG00000003147	-0.0694157	0.773482	0.970067	24992.5	38903.2	36235.8	20686.7	23311.4	30558.5	31360	29910	Sqstm1
ENSRNOG00000003148	-0.43569	0.112756	0.674641	5405.43	4453.15	5105.06	6467.67	3168.97	3934.35	2717.54	6021.99	Timp2
ENSRNOG00000003149	0.0497916	0.620437	0.945623	1168.61	1096.93	1145.98	985.83	1149.82	1172.69	1097.36	1134.34	Farsa
ENSRNOG00000003150	-0.235724	0.415034	0.896249	871.004	1900.65	1283.57	1149.48	1510.05	957.033	1085.51	867.484	Mpc2
ENSRNOG00000003151	0.257565	0.0159293	0.333937	1659.69	1804.86	1971.53	1778.61	2036.44	2331.43	2210.9	2043.96	Bfar
ENSRNOG00000003163	0.0267328	0.908962	0.991784	3187.82	5658.73	4463.27	4351.96	5773.01	3913.96	4669.73	3635.17	Sdhc
ENSRNOG00000003170	0.0769212	0.807091	0.975957	424.949	196.256	282.724	324.363	320.353	372.299	195.111	408.957	Nlrp3
ENSRNOG00000003171	1.2361	0.0311157	0.446144	249.059	578.256	279.897	90.1554	231.292	649.109	1172.82	765.038	Mpz
ENSRNOG00000003172	-0.870346	0.000234096	0.0380772	3282.09	2573.53	3059.08	3052.54	1294.71	1794.97	1188.99	2265.37	Serpinf1
ENSRNOG00000003174	0.104715	0.675236	0.952386	941.36	1834.06	1154.46	1378.79	1819.77	1239.21	1405.66	1242.57	Tapt1
ENSRNOG00000003177	-0.188748	0.130307	0.706936	1089.11	1270.99	1137.49	1268.06	1012.9	986.001	984.178	1193	Mat2b
ENSRNOG00000003178	-0.881447	0.0010154	0.0796064	175.186	158.874	168.692	200.89	79.756	68.666	88.3928	142.928	Mageh1
ENSRNOG00000003183	-1.23825	0.0139272	0.319388	636.719	186.911	177.174	114.654	130.268	105.145	132.589	105.75	Fmod
ENSRNOG00000003185	0.0195244	0.882282	0.987642	1391.64	1117.96	1330.69	1298.43	1172.41	1390.49	1214.86	1430.94	Acbd3
ENSRNOG00000003186	-0.12201	0.402893	0.891925	575.51	644.843	620.108	522.313	449.292	581.515	588.566	548.58	Anks3
ENSRNOG00000003187	0.0895512	0.716984	0.956807	134.379	217.284	166.807	112.694	148.878	168.446	195.111	156.973	Armcx5
ENSRNOG00000003191	-0.0819538	0.6648	0.95166	241.32	212.611	196.022	283.206	231.292	183.467	215.592	251.157	Bhlhb9
ENSRNOG00000003195	-0.573829	0.0366383	0.472276	49.9526	49.0641	49.9479	45.0777	29.2439	27.8956	28.027	43.7873	Caskin1
ENSRNOG00000003201	-0.0425823	0.659485	0.951322	13813.6	14970.4	14822.3	13228.3	14009.1	13705.3	14775.6	12692.5	Rps4x
ENSRNOG00000003203	-0.322958	0.221143	0.807463	892.814	2042	1315.61	1372.91	1180.39	909.825	1179.29	1223.57	Hexim1
ENSRNOG00000003205	-0.505917	0.0772609	0.603364	285.644	181.07	385.447	211.669	214.012	177.03	215.592	144.581	Ldb2
ENSRNOG00000003206	0.492737	0.0837813	0.619354	8491.94	4031.43	6974.81	7581.87	7699.11	11346	7226.65	11834.1	Actr3
ENSRNOG00000003207	0.450502	0.0997303	0.65525	1227	744.139	725.659	980.93	1143.17	1505.29	826.796	1551.56	Fmnl1
ENSRNOG00000003208	-0.43869	0.342351	0.869711	91.4624	19.8593	74.4507	84.2757	39.878	45.0621	44.1964	70.2249	Ercc6l
ENSRNOG00000003209	-0.229316	0.624563	0.946013	15.4783	40.8868	20.7331	13.7193	18.6097	19.3123	24.7931	14.045	Pcp4l1
ENSRNOG00000003211	-0.383366	0.172174	0.755275	959.652	2051.35	1413.62	1047.57	1256.16	1001.02	1118.92	818.74	Srp9
ENSRNOG00000003213	0.151121	0.443793	0.902463	410.877	265.18	355.29	431.178	473.219	387.319	374.052	393.259	Helz
ENSRNOG00000003214	-0.0274307	0.898554	0.989786	221.621	351.626	268.588	308.684	357.573	266.081	263.022	242.069	AABR07029742.1
ENSRNOG00000003215	0.327019	0.327849	0.865277	47.8419	19.8593	40.5238	43.1178	37.2195	55.7912	44.1964	53.7014	Zfp287
ENSRNOG00000003217	0.960883	0.0273977	0.425691	3685.94	926.377	3934.58	1979.5	4360	6825.83	3494.75	5811.32	Lgals3bp
ENSRNOG00000003218	0.120084	0.80848	0.976882	10.5534	37.3822	25.4452	19.599	35.8902	12.8749	25.8711	25.6114	Zfp286a
ENSRNOG00000003219	0.241856	0.506101	0.918155	368.664	613.301	390.159	494.875	789.585	359.424	757.806	301.554	Trim16
ENSRNOG00000003220	0.0698896	0.546922	0.930228	4318.43	4212.5	3907.25	3960.96	4786.69	4536.25	3783.64	4110.22	H3f3a
ENSRNOG00000003221	-1.34473	0.0491293	0.520743	163.929	906.518	86.7021	153.852	73.1097	102.999	125.043	213.979	Myoc
ENSRNOG00000003223	0.0154368	0.938862	0.995374	1271.33	815.399	1257.18	1249.44	1139.18	1274.61	943.215	1287.18	Degs1
ENSRNOG00000003224	0.0195166	0.918953	0.994784	137.194	143.688	113.09	164.632	158.183	123.384	131.511	152.842	Nudt16l1
ENSRNOG00000003226	-0.143196	0.423955	0.898307	3837.9	4860.85	3911.96	3268.13	4215.11	3421.5	3741.6	3001.5	Mprip
ENSRNOG00000003228	0.2871	0.346782	0.870635	2067.05	2635.44	2575.62	1281.77	2520.29	3574.93	2659.33	1690.35	Mid1ip1
ENSRNOG00000003229	0.393603	0.260035	0.829584	2655.93	3034.97	2059.17	1809.97	5122.99	2974.1	2857.67	1606.08	Tspan7
ENSRNOG00000003232	0.117231	0.710203	0.955451	1164.39	546.714	1263.78	1231.8	914.536	1396.92	853.745	1397.89	Slc9a3r1
ENSRNOG00000003233	0.00418989	0.991984	0.999682	113.273	68.9234	165.865	64.6767	59.817	160.936	84.0809	109.055	Serpinf2
ENSRNOG00000003234	0.392389	0.05059	0.52574	5067.02	5337.47	5500.87	5270.17	7162.09	6604.81	9114.16	4914.92	Mgrn1
ENSRNOG00000003235	-0.151679	0.337098	0.867979	897.739	1304.87	1083.78	981.91	905.231	1026.77	894.707	1011.24	Mgat4b
ENSRNOG00000003237	0.033281	0.833986	0.981282	304.64	295.553	343.039	245.967	285.792	343.33	288.893	299.075	Tp53bp2
ENSRNOG00000003239	-0.135072	0.370783	0.879065	766.877	679.888	736.025	695.764	530.377	743.524	619.827	725.382	Cant1
ENSRNOG00000003242	-0.473458	0.0999261	0.655636	211.067	217.284	238.431	343.962	170.146	133.04	155.226	267.681	Gulp1
ENSRNOG00000003243	0.0750411	0.815745	0.978445	2123.34	1155.34	2275.93	1481.68	1228.24	2679.05	1433.69	2071.22	Wdr81
ENSRNOG00000003244	-1.53019	0.0897691	0.636791	19.6996	156.538	4.71207	61.7368	13.2927	21.4581	6.46776	42.1349	Ltc4s
ENSRNOG00000003245	0.0811368	0.860729	0.985048	2885.99	9607.22	1992.26	5559.26	7244.5	4048.08	5719.66	4191.19	Cacng1
ENSRNOG00000003247	0.118533	0.478186	0.910484	766.174	593.442	844.403	610.509	676.597	813.263	768.586	798.085	Sde2
ENSRNOG00000003248	-0.12124	0.646697	0.948583	740.142	328.262	473.092	612.469	523.731	422.725	506.641	529.578	Mpzl1
ENSRNOG00000003251	1.67014	0.000398164	0.0500784	10.5534	9.34555	10.3666	17.6391	33.2317	35.4059	63.5997	20.6544	B3galt2
ENSRNOG00000003253	-0.156943	0.476708	0.909581	995.533	1746.45	1462.63	1169.08	1431.62	1127.63	1239.65	1020.33	Qdpr
ENSRNOG00000003254	-0.413054	0.505303	0.918155	13.3676	39.7186	28.2724	10.7794	35.8902	9.65616	10.7796	13.2188	Il23a
ENSRNOG00000003256	0.348835	0.200356	0.787495	13608.9	23881.4	20315.6	24759.4	30304.6	20899.2	34411.7	19533.3	Ccng1
ENSRNOG00000003258	0.0075378	0.956007	0.996688	389.067	297.889	353.405	372.381	330.987	368.007	362.195	361.039	Cdc73
ENSRNOG00000003259	-0.248775	0.5127	0.919524	1090.51	349.29	725.659	466.456	495.817	547.182	394.534	778.257	C1qtnf1
ENSRNOG00000003260	-0.0416343	0.897016	0.989444	81.6126	162.379	100.838	108.774	154.195	95.4887	118.576	72.7034	Nr1i3
ENSRNOG00000003261	0.162082	0.20419	0.791507	3264.51	4147.09	3557.61	4201.04	4402.53	4345.27	4308.61	3915.24	Usp9x
ENSRNOG00000003262	-0.679231	0.0906879	0.637086	42.2134	58.4097	23.5603	75.4561	34.5609	35.4059	24.7931	29.7423	Cacng4
ENSRNOG00000003264	-0.212371	0.18399	0.767127	500.229	612.133	533.406	429.218	430.682	502.12	404.235	451.918	Nat9
ENSRNOG00000003267	-0.359059	0.0694232	0.578981	293.383	383.167	253.509	247.927	260.536	228.529	202.657	226.372	Pycr2
ENSRNOG00000003268	-0.014048	0.933339	0.995374	364.443	292.048	310.054	389.04	293.768	334.747	321.232	391.607	Maml1
ENSRNOG00000003269	-0.0704243	0.70586	0.955177	1729.34	1454.4	1879.17	1566.94	1319.96	1776.73	1302.18	1913.42	Atp6v0e1
ENSRNOG00000003276	0.120589	0.531848	0.92587	596.617	420.55	493.825	505.654	475.878	577.224	680.193	461.832	Myo1d
ENSRNOG00000003278	0.0639927	0.735714	0.961845	548.775	813.062	566.391	487.035	635.39	652.327	627.373	607.239	Map3k14
ENSRNOG00000003279	-0.146024	0.595899	0.937856	45.7312	66.587	51.8328	64.6767	62.4755	35.4059	52.8201	55.3537	Syce2
ENSRNOG00000003281	-0.0277019	0.92156	0.995374	220.213	100.465	162.095	207.749	154.195	163.082	151.992	209.022	Mcm9
ENSRNOG00000003283	0.0149556	0.959868	0.997857	2558.13	3429.82	2865.88	1804.09	3204.86	2786.34	3244.66	1534.21	Rcsd1
ENSRNOG00000003285	0.0981285	0.819323	0.979226	16.1818	22.1957	11.309	12.7393	23.9268	12.8749	17.2474	13.2188	Mpv17l
ENSRNOG00000003289	0.195721	0.143153	0.721854	3094.95	2313.02	2668.92	2392.06	2993.51	3158.64	2800.54	3041.98	Lap3
ENSRNOG00000003291	-0.326023	0.470186	0.907685	676.822	1880.79	2742.42	1144.58	646.024	1521.38	1743.06	1229.35	Creg1
ENSRNOG00000003296	0.139888	0.674604	0.952386	97.0909	43.2231	50.8904	96.0351	65.1341	92.27	77.6132	82.6175	Dck
ENSRNOG00000003298	0.867947	0.240187	0.816114	38.6956	7.00916	5.65448	5.8797	17.2805	32.1872	15.0914	41.3088	Cd247
ENSRNOG00000003300	0.178756	0.466846	0.907203	1424	2080.55	2360.75	1265.12	1972.63	2274.56	2197.96	1625.09	Btg2
ENSRNOG00000003302	-0.0186298	0.872782	0.986931	1634.36	2064.2	1995.09	1735.49	1849.01	1826.09	1806.66	1848.15	Flcn
ENSRNOG00000003304	0.363637	0.583646	0.935691	23.9209	9.34555	4.71207	25.4787	13.2927	34.333	8.62368	25.6114	Chad
ENSRNOG00000003305	1.05591	0.162003	0.748311	69.6522	7.00916	24.5028	13.7193	54.4999	69.7389	12.9355	103.272	Cxcr3
ENSRNOG00000003307	-0.167094	0.441417	0.901353	785.873	1401.83	934.875	1005.43	1088.67	878.711	907.643	800.564	Gcdh
ENSRNOG00000003310	0.0832681	0.595179	0.937856	547.368	433.4	476.861	507.614	449.292	574.005	469.991	588.237	Tmem63a
ENSRNOG00000003326	0.389612	0.0144185	0.32544	667.676	462.605	508.904	602.669	735.085	742.452	787.989	676.638	Rrn3
ENSRNOG00000003328	0.0560369	0.878591	0.987642	927.288	2225.41	1241.16	1275.89	2318.24	1119.04	1539.33	917.881	Cdip1
ENSRNOG00000003329	-0.223211	0.103862	0.664945	314.49	355.131	381.678	375.321	277.817	288.612	330.934	321.382	Ppm1d
ENSRNOG00000003330	0.0336271	0.862094	0.985256	614.205	948.573	779.376	805.519	719.133	854.034	960.463	685.726	Acsf2
ENSRNOG00000003332	-0.200802	0.606888	0.941009	118.901	251.162	145.132	137.193	216.67	140.551	143.369	67.7464	Nt5m
ENSRNOG00000003334	0.0423586	0.903038	0.991159	3066.81	5359.67	2865.88	2853.61	5897.96	2850.71	3516.31	2303.38	Klhl21
ENSRNOG00000003336	0.20805	0.628763	0.947281	2311.89	9182	4124	2847.73	4613.89	4472.95	7522.01	4719.11	Mybph
ENSRNOG00000003338	-0.593774	0.0244171	0.406161	1583	1952.05	1911.22	2525.33	871.999	1416.24	1166.35	1824.2	Pmp22
ENSRNOG00000003343	0.0828346	0.705753	0.955177	10949.5	6484.64	11559.6	9767.16	8419.58	11673.2	10058.4	10901.4	Canx
ENSRNOG00000003346	0.0582013	0.8691	0.986931	89.3518	38.5504	45.2359	75.4561	46.5243	76.1764	78.6911	58.6584	Fancb
ENSRNOG00000003348	-0.609412	0.280977	0.840006	301.122	106.306	587.124	288.105	65.1341	205.998	210.202	358.56	Rasd1
ENSRNOG00000003350	0.154187	0.582637	0.935063	650.087	357.467	578.642	720.263	449.292	698.462	593.956	824.523	Mospd2
ENSRNOG00000003357	-0.93584	0.03858	0.483856	137436	75512	188706	188770	43600	67702.6	46116.2	151217	Col3a1
ENSRNOG00000003359	0.0985651	0.660317	0.951322	2596.83	3584.02	2008.28	2990.81	3773.79	2601.8	2832.88	2761.9	Ogt
ENSRNOG00000003365	-0.718539	0.026405	0.417434	673.304	667.038	886.811	666.366	530.377	290.758	267.334	669.202	Cadm3
ENSRNOG00000003367	0.408622	0.113711	0.677153	65.4308	79.4371	49.0055	73.4962	111.658	83.6867	66.8336	92.5316	Tmem220
ENSRNOG00000003370	1.34413	0.00247199	0.127245	9.14624	5.84097	6.5969	7.8396	23.9268	18.2394	15.0914	19.002	Otc
ENSRNOG00000003374	0.122576	0.714393	0.956583	31.6601	43.2231	26.3876	49.9774	34.5609	47.2079	51.7421	30.5685	LOC103690141
ENSRNOG00000003385	-0.221993	0.327334	0.865105	643.051	1103.94	901.89	671.266	761.67	639.452	828.952	615.501	Glrx2
ENSRNOG00000003388	-0.680927	0.0585174	0.548675	515.004	214.948	346.808	537.992	167.488	221.019	243.619	374.257	Cenpf
ENSRNOG00000003392	-0.0168577	0.939495	0.995374	1822.21	3089.87	2111.95	2118.65	2694.42	2003.12	2486.86	1851.46	Grsf1
ENSRNOG00000003397	0.120054	0.432344	0.899153	443.945	463.773	501.364	460.576	438.658	611.557	453.821	525.448	Adprm
ENSRNOG00000003398	0.093118	0.669966	0.952012	256.095	268.684	215.813	337.103	357.573	255.352	307.219	231.329	Tomm40l
ENSRNOG00000003399	-0.105645	0.46595	0.907203	3918.81	3400.61	3791.33	4038.37	2954.96	3405.41	3538.94	4177.14	Hnrnph1
ENSRNOG00000003400	-0.865523	0.00373898	0.164678	64.7273	81.7735	43.351	63.6967	26.5853	34.333	34.4947	42.1349	Fmo4
ENSRNOG00000003402	-0.0346	0.84545	0.982869	1232.63	1010.49	1064.93	1327.83	905.231	1120.11	1125.39	1373.1	Stx6
ENSRNOG00000003403	0.345618	0.159396	0.744709	1821.51	2019.81	2150.59	1913.84	1782.55	2366.83	3748.07	2147.23	Slc35f5
ENSRNOG00000003407	0.794541	0.0622535	0.559227	214.585	209.107	82.9324	244.008	574.243	284.32	217.748	227.198	Ptpn14
ENSRNOG00000003424	0.0838948	0.619385	0.94482	1166.5	1401.83	1360.85	995.629	1478.14	1233.84	1385.18	1123.6	Elac2
ENSRNOG00000003428	0.160996	0.237584	0.816114	2355.51	2832.87	2444.62	2351.88	2427.24	3177.95	2901.87	2652.85	Rufy3
ENSRNOG00000003434	0.707467	0.145664	0.724993	65.4308	51.4005	69.7386	138.173	41.2073	173.811	175.708	138.797	Trove2
ENSRNOG00000003439	-0.0340259	0.947423	0.995374	140.008	506.996	126.283	169.531	390.804	212.436	130.433	186.716	Il15
ENSRNOG00000003442	0.323796	0.483752	0.912059	67.5415	36.214	22.6179	24.4987	42.5365	31.1143	74.3793	42.1349	Adora1
ENSRNOG00000003443	-0.792832	0.102233	0.662724	13.3676	17.5229	13.1938	15.6792	9.30487	11.802	9.70165	4.13088	Klf1
ENSRNOG00000003452	0.365164	0.369888	0.879065	1580.89	3189.17	1540.85	1689.43	4336.07	2024.58	2714.3	1230.18	Asb9
ENSRNOG00000003453	-0.815979	0.0534226	0.533853	90.0553	65.4188	69.7386	63.6967	14.6219	50.4266	32.3388	65.2679	Lypd1
ENSRNOG00000003455	-0.175494	0.593419	0.93708	41.5099	75.9326	39.5814	54.8772	62.4755	45.0621	46.3523	33.8732	Zfp13
ENSRNOG00000003457	0.159236	0.542058	0.928325	68.9486	77.1008	58.4297	60.7569	50.5121	75.1035	71.1454	96.6625	Bicdl2
ENSRNOG00000003461	0.0859803	0.5098	0.918393	1128.51	1108.62	1199.69	1078.92	1149.82	1141.57	1423.99	1078.99	Zfp330
ENSRNOG00000003463	-0.037087	0.930275	0.995374	747.178	1196.23	724.716	1001.51	1826.41	524.651	597.19	629.546	Srebf1
ENSRNOG00000003464	-0.335703	0.120109	0.689712	300.419	389.008	274.242	293.005	210.024	243.55	328.778	212.327	Hid1
ENSRNOG00000003468	0.144554	0.824364	0.97995	9.8498	19.8593	5.65448	15.6792	5.31707	7.51035	26.949	15.6973	Capn8
ENSRNOG00000003469	-0.343463	0.467281	0.907203	8.44269	23.3639	15.0786	20.5789	13.2927	16.0936	9.70165	13.2188	MAST1
ENSRNOG00000003470	-0.0074695	0.979558	0.999577	370.071	779.185	412.777	472.336	684.572	463.496	453.821	421.349	Fundc1
ENSRNOG00000003472	-0.0979408	0.839714	0.981992	102.719	38.5504	46.1783	180.311	78.4267	90.1242	71.1454	104.098	Atp11c
ENSRNOG00000003476	0.506945	0.377305	0.880827	9.14624	15.1865	11.309	6.85965	22.5975	15.0207	4.31184	18.1759	Slc6a4
ENSRNOG00000003479	0.178954	0.662858	0.951465	106.237	318.917	134.765	239.108	360.231	188.832	186.487	168.54	Rnf150
ENSRNOG00000003480	1.00466	0.00115625	0.0874087	112.569	65.4188	104.608	85.2556	168.817	254.279	112.108	204.891	Aim2
ENSRNOG00000003486	0.327714	0.434064	0.899434	1566.12	558.396	1847.13	1462.09	1422.32	1794.97	934.592	2667.72	Mnda
ENSRNOG00000003491	0.407745	0.33838	0.867979	294.087	446.25	199.792	482.135	889.28	322.945	366.507	308.99	Prkca
ENSRNOG00000003494	0.337884	0.351485	0.873052	197.7	592.274	327.018	358.662	567.597	299.341	579.943	416.392	Ppfia4
ENSRNOG00000003495	0.288241	0.138436	0.717396	3588.14	2470.73	2530.38	3968.8	3924	3775.56	3971.21	3667.39	Prpf8
ENSRNOG00000003496	0.338202	0.417668	0.897288	484.751	182.238	455.186	532.113	299.085	571.859	377.286	842.699	Tbc1d9
ENSRNOG00000003497	0.215251	0.185993	0.767691	265.241	238.311	212.986	237.148	334.975	246.769	271.646	257.767	Thoc6
ENSRNOG00000003498	1.11899	0.0251179	0.408247	35.8814	17.5229	28.2724	11.7594	27.9146	82.6138	32.3388	61.137	Olr1585
ENSRNOG00000003500	0.765361	0.0915377	0.639914	13.3676	18.6911	9.42414	10.7794	35.8902	19.3123	19.4033	14.8712	Apoa2
ENSRNOG00000003504	-0.119581	0.62766	0.946965	842.158	1412.35	832.151	1076.96	1262.8	947.377	819.25	803.042	Rnaseh2a
ENSRNOG00000003506	0.0720536	0.645266	0.948583	1619.59	1198.57	1729.33	1531.66	1418.33	1576.1	1696.71	1700.27	Gosr2
ENSRNOG00000003508	0.123471	0.556491	0.932059	310.972	203.266	273.3	319.464	292.439	254.279	369.74	291.64	Ergic1
ENSRNOG00000003510	-0.0562614	0.878253	0.987642	127.344	292.048	99.8959	168.551	183.439	149.134	209.124	118.969	Fmo2
ENSRNOG00000003515	-0.683988	0.0243202	0.405623	248.356	339.944	188.483	212.649	221.988	99.7803	136.901	157.799	Ephx1
ENSRNOG00000003517	-0.55025	0.0108423	0.29061	101.312	94.6236	108.378	84.2757	57.1585	62.2286	84.0809	61.9632	Tbx2
ENSRNOG00000003520	-0.136131	0.379154	0.881742	2968.31	4179.8	3847.88	3106.44	3349.75	3332.45	3224.18	2924.66	Prdx2
ENSRNOG00000003522	-0.176553	0.471996	0.907928	49.249	59.5779	43.351	51.9373	43.8658	42.9163	53.898	39.6564	Mr1
ENSRNOG00000003524	-0.0654257	0.839848	0.981992	2613.01	980.114	1939.49	2406.76	1378.45	2110.41	1759.23	2339.73	Lrrc59
ENSRNOG00000003526	-0.0913749	0.789902	0.973257	83.0198	52.5687	41.4662	102.895	62.4755	53.6453	65.7556	80.9652	Sytl4
ENSRNOG00000003533	-0.550706	0.186481	0.767691	890.703	2699.69	634.245	1573.8	1051.45	1108.31	809.548	988.106	Clcn4
ENSRNOG00000003536	-0.00289811	0.988478	0.999682	1594.96	1990.6	2373.94	1609.08	1564.55	1874.37	2319.77	1792.8	Rufy1
ENSRNOG00000003538	-0.0772297	0.84897	0.983232	825.273	178.734	620.108	650.687	498.475	654.473	495.862	508.924	Adamts4
ENSRNOG00000003541	0.202099	0.150753	0.731758	339.818	303.73	310.054	375.321	332.317	389.465	408.547	397.39	Pggt1b
ENSRNOG00000003542	-0.276704	0.40867	0.894079	557.217	1594.58	819.9	815.318	961.06	694.171	856.979	613.022	AABR07029198.1
ENSRNOG00000003545	0.0616156	0.780631	0.971927	631.091	970.769	859.481	727.123	870.67	817.555	1028.37	610.544	Uchl5
ENSRNOG00000003546	0.333483	0.0740039	0.591618	614.909	663.534	643.669	803.559	893.267	648.036	1028.37	864.179	Tnfrsf12a
ENSRNOG00000003549	-0.476238	0.00206839	0.119349	1485.21	1752.29	1946.08	1386.63	1099.3	1142.65	1165.28	1312.79	Cnpy2
ENSRNOG00000003550	-0.184346	0.426568	0.898307	500.933	691.57	575.815	421.378	547.658	535.38	504.486	340.384	Acbd6
ENSRNOG00000003551	0.140659	0.4889	0.913587	591.692	453.259	701.156	431.178	559.621	687.733	600.424	554.364	B4galt3
ENSRNOG00000003553	-0.632606	0.0889885	0.635061	886.482	904.182	1611.53	720.263	634.06	554.693	385.91	1083.12	Efemp1
ENSRNOG00000003554	0.165269	0.57139	0.933623	186.443	82.9417	122.514	140.133	127.61	169.519	120.732	180.106	Piga
ENSRNOG00000003559	0.192779	0.280084	0.840006	153.375	171.724	214.87	150.912	180.78	213.508	192.955	200.761	Ccdc112
ENSRNOG00000003562	-0.0322727	0.941319	0.995374	22.5138	14.0183	28.2724	14.6992	15.9512	11.802	26.949	23.1329	Susd4
ENSRNOG00000003563	-0.0369192	0.700243	0.954454	1470.43	1530.33	1433.41	1509.12	1564.55	1360.45	1506.99	1364.02	Blmh
ENSRNOG00000003567	-0.00496643	0.973959	0.999577	408.767	457.932	427.856	345.922	441.317	381.955	448.432	364.343	Ppox
ENSRNOG00000003576	0.368751	0.119433	0.689148	185.739	109.81	140.42	212.649	204.707	227.456	195.111	212.327	Ints2
ENSRNOG00000003578	0.231234	0.099129	0.654202	611.391	723.112	674.768	857.456	829.463	839.013	833.264	860.049	Fem1c
ENSRNOG00000003581	0.212808	0.567304	0.932153	18.996	28.0366	18.8483	38.218	39.878	27.8956	23.7151	28.9161	Pou2f1
ENSRNOG00000003583	0.0560835	0.88116	0.987642	1483.8	3554.81	1620.01	2418.52	3777.78	1977.37	2213.05	1468.94	Smyd2
ENSRNOG00000003587	-0.440444	0.195426	0.780505	446.759	231.302	661.575	465.476	227.305	372.299	306.141	423.828	Vegfd
ENSRNOG00000003590	0.208479	0.357063	0.875291	459.423	377.326	301.572	541.912	539.682	445.256	549.76	408.957	Tom1l2
ENSRNOG00000003592	-0.143674	0.534269	0.926792	819.644	1360.95	987.65	761.421	1039.49	808.972	957.229	750.993	Med28
ENSRNOG00000003594	0.0940446	0.477267	0.909655	1061.67	1013.99	1153.51	1035.81	937.133	1179.12	1235.34	1197.95	Tmem183a
ENSRNOG00000003596	0.657251	0.305651	0.853641	124.53	697.411	69.7386	449.797	780.28	284.32	401.001	648.548	Itgb1bp2
ENSRNOG00000003597	0.679556	0.0679623	0.577647	9804.07	26979.4	17654.2	23751	45523.4	23105	36194.7	20406.5	Tuba4a
ENSRNOG00000003599	0.00171714	0.989478	0.999682	1212.23	1114.46	1438.12	1117.14	1136.52	1264.96	1276.31	1210.35	Utp3
ENSRNOG00000003600	0.345214	0.035183	0.467178	747.178	676.384	856.654	622.268	971.694	1062.18	814.938	841.047	Pnpt1
ENSRNOG00000003603	0.204171	0.453827	0.905756	274.387	453.259	298.745	449.797	510.438	381.955	513.109	294.945	Arhgap44
ENSRNOG00000003606	0.00813697	0.985958	0.999577	9.14624	22.1957	16.9635	10.7794	11.9634	12.8749	19.4033	14.045	AABR07014550.1
ENSRNOG00000003611	0.0798695	0.700577	0.954454	913.921	1554.87	1022.52	1124.98	1426.3	1159.81	1222.41	1069.07	Dynlt3
ENSRNOG00000003613	0.270373	0.269634	0.834939	201.921	272.189	278.012	391	396.122	297.195	390.222	294.945	Mid1
ENSRNOG00000003614	-0.0544083	0.934605	0.995374	41.5099	7.00916	8.48173	25.4787	9.30487	16.0936	23.7151	30.5685	Mgat5
ENSRNOG00000003616	-1.19946	0.0277113	0.428702	150.561	98.1282	310.054	55.8571	58.4877	68.666	33.4168	106.577	Grem2
ENSRNOG00000003620	-0.221392	0.636265	0.947642	24.6245	47.8959	30.1572	21.5589	33.2317	9.65616	33.4168	29.7423	Fmo3
ENSRNOG00000003622	0.525831	0.192323	0.77416	4998.77	3394.77	3304.1	8155.14	7780.2	7831.15	3212.32	9759.61	Cybb
ENSRNOG00000003625	-0.0749295	0.751908	0.966479	4369.09	5230	7233.97	4208.88	3772.46	5103.82	6055.98	5042.97	Ubxn4
ENSRNOG00000003626	-0.218895	0.429911	0.899153	4580.86	9852.54	7090.72	5617.07	7362.81	5024.42	6242.47	4690.2	Atp5h
ENSRNOG00000003629	0.0644922	0.699903	0.954454	604.356	577.087	631.417	457.637	636.719	654.473	592.878	493.227	Nvl
ENSRNOG00000003634	-0.00999788	0.956615	0.997025	180.111	251.162	180.943	204.81	228.634	204.925	204.813	172.671	Zfp354a
ENSRNOG00000003635	-0.252801	0.26238	0.831412	149.858	108.642	89.5293	125.434	98.3657	87.9784	100.25	111.534	Disp1
ENSRNOG00000003643	0.260349	0.664025	0.951465	56.2846	10.5137	18.8483	67.6165	22.5975	61.1557	43.1184	57.0061	Tab3
ENSRNOG00000003649	-0.054232	0.780343	0.971927	676.118	667.038	893.408	692.825	671.28	539.672	846.199	763.386	Qsox1
ENSRNOG00000003650	-0.301499	0.338434	0.867979	120.308	66.587	138.535	90.1554	75.7682	92.27	59.2878	109.881	Nt5c
ENSRNOG00000003653	-0.00683033	0.97646	0.999577	2100.82	3554.81	2440.85	3041.76	3635.54	2417.26	2647.47	2385.17	Fh
ENSRNOG00000003657	-0.582338	0.0721447	0.5874	154.783	78.2689	92.3566	130.333	47.8536	89.0513	71.1454	95.8363	Pkmyt1
ENSRNOG00000003661	-0.0603086	0.773976	0.970123	1648.43	2628.43	2329.65	1511.08	1931.42	2006.34	1839	2005.95	Jpt1
ENSRNOG00000003666	0.417839	0.443309	0.902355	52.0632	23.3639	21.6755	10.7794	34.5609	31.1143	20.4813	58.6584	Jchain
ENSRNOG00000003669	-0.321458	0.502043	0.917575	11.9605	12.8501	12.2514	9.7995	11.9634	8.58325	11.8576	5.78323	Myocd
ENSRNOG00000003670	-0.149643	0.247182	0.823312	1545.72	1869.11	1800.01	1494.42	1613.73	1594.34	1386.26	1453.24	Sumo2
ENSRNOG00000003673	-0.172036	0.195195	0.780016	526.261	591.106	446.704	483.115	462.585	461.35	458.133	434.568	Nup85
ENSRNOG00000003674	-0.0284855	0.906847	0.991603	374.292	511.669	557.909	379.241	340.292	481.735	586.411	377.562	Pir
ENSRNOG00000003679	0.394741	0.0245902	0.406426	572.696	530.36	535.291	748.682	679.255	834.721	734.091	888.138	Med13
ENSRNOG00000003681	0.789708	0.274385	0.837434	21.1067	4.67277	6.5969	14.6992	5.31707	42.9163	14.0135	19.8282	Lct
ENSRNOG00000003682	-0.11978	0.533623	0.926492	420.727	470.782	518.328	364.541	338.963	505.339	415.015	372.605	Hook2
ENSRNOG00000003686	0.0283045	0.878121	0.987642	1118.66	705.589	1079.06	1120.08	967.706	1045.01	991.724	1100.47	Tbl1x
ENSRNOG00000003687	-0.0601697	0.815079	0.978445	551.589	820.072	454.244	496.835	394.792	660.911	551.916	617.153	Rgs2
ENSRNOG00000003689	-0.0710116	0.574994	0.933961	4027.16	3297.81	3633.01	3945.28	3304.56	3480.51	3349.22	4052.39	Nono
ENSRNOG00000003691	0.0145735	0.927838	0.995374	1454.25	1112.12	1605.87	1620.84	1335.91	1493.49	1442.31	1580.47	Tmed7
ENSRNOG00000003694	0.510533	0.0651909	0.573375	54.8775	74.7644	49.9479	89.1754	118.305	78.3222	81.925	103.272	Prox1
ENSRNOG00000003699	0.00973322	0.968659	0.999073	123.123	170.556	106.493	100.935	131.597	149.134	126.121	97.4887	Endov
ENSRNOG00000003703	-0.436787	0.202928	0.790731	894.925	294.385	575.815	655.586	305.731	471.006	480.77	531.231	Mcm6
ENSRNOG00000003704	0.548348	0.464798	0.907203	10.5534	49.0641	12.2514	35.2782	59.817	17.1665	71.1454	8.26175	Fam184b
ENSRNOG00000003705	0.40835	0.430234	0.899153	51.3597	10.5137	21.6755	22.5388	29.2439	24.6769	53.898	34.6994	Bmx
ENSRNOG00000003706	-0.215162	0.358099	0.875291	1661.8	2793.15	2869.65	1775.67	1963.33	2035.3	2188.26	1651.52	Ufc1
ENSRNOG00000003707	-0.0692181	0.644758	0.948583	555.81	649.515	490.055	589.93	635.39	523.579	508.797	511.403	Zmym3
ENSRNOG00000003709	0.38892	0.419019	0.897983	82.3162	56.0733	50.8904	104.855	45.1951	127.676	48.5082	162.757	Kmo
ENSRNOG00000003712	0.11798	0.467435	0.907203	1215.75	978.946	1216.66	1342.53	1083.35	1349.72	1240.73	1483.81	Ppp4r3b
ENSRNOG00000003714	-0.120696	0.445693	0.902518	1006.09	1418.19	1276.97	1215.14	970.365	1101.88	1214.86	1229.35	Clk4
ENSRNOG00000003715	-0.817431	0.0158652	0.333832	370.775	192.752	504.191	316.524	123.622	244.623	188.643	228.024	Srpx2
ENSRNOG00000003716	-0.376841	0.273611	0.837434	85.1304	75.9326	64.0841	99.9549	55.8292	81.5409	31.2609	80.9652	Batf3
ENSRNOG00000003717	0.161185	0.126321	0.69798	859.043	850.445	964.089	811.398	974.353	922.7	1030.53	969.93	Cnih4
ENSRNOG00000003719	-0.174809	0.250091	0.825155	506.561	648.347	601.26	475.276	544.999	484.954	479.692	466.789	Atpaf2
ENSRNOG00000003720	-0.150885	0.624525	0.946013	1002.57	477.791	476.861	957.411	507.78	713.483	708.22	696.466	Prrx1
ENSRNOG00000003721	-0.399593	0.143726	0.721854	168.15	89.9509	110.262	159.732	87.7316	111.582	84.0809	117.317	Paqr4
ENSRNOG00000003722	0.385849	0.123378	0.695879	3111.13	4242.88	4117.41	3460.2	5543.04	4042.71	6617.6	3307.18	Dusp27
ENSRNOG00000003723	0.190899	0.10732	0.668804	3664.13	4136.57	4621.6	4446.03	4419.81	4837.74	5134.33	4858.74	Wdr26
ENSRNOG00000003724	-0.300639	0.314203	0.859292	1075.74	2600.4	1735.93	1334.69	1682.85	1270.32	1439.08	1084.77	Mrpl27
ENSRNOG00000003726	-0.418837	0.256857	0.826872	35.8814	18.6911	34.8693	42.1378	15.9512	25.7498	30.1829	26.4376	Scml2
ENSRNOG00000003728	-0.223219	0.20621	0.7942	418.617	322.421	341.154	475.276	340.292	315.435	311.531	367.648	Xylt2
ENSRNOG00000003732	0.348277	0.274381	0.837434	208.956	98.1282	141.362	218.529	143.561	258.571	200.501	247.026	Flrt2
ENSRNOG00000003736	-0.923804	0.0411651	0.497108	6458.66	2644.79	5077.73	10201.3	2017.83	3006.28	2214.13	5613.04	Col5a2
ENSRNOG00000003742	-0.423445	0.439342	0.900692	18.2925	11.6819	12.2514	14.6992	10.6341	5.36453	20.4813	6.6094	Cdkl5
ENSRNOG00000003743	0.274472	0.0419037	0.499645	2967.6	2654.13	2749.96	3038.82	3702.01	3410.77	3835.38	2858.57	Dars
ENSRNOG00000003745	1.05168	0.00412859	0.171202	1044.78	691.57	1780.22	609.529	1491.44	2496.65	1945.72	2619.8	Atf3
ENSRNOG00000003746	0.965522	0.0236432	0.401346	9.8498	28.0366	18.8483	10.7794	38.5487	32.1872	34.4947	24.7853	Gjb1
ENSRNOG00000003747	-0.0168975	0.925732	0.995374	1475.36	1876.12	1946.08	1298.43	1825.08	1665.15	1615.86	1413.59	Asna1
ENSRNOG00000003748	0.29196	0.410993	0.894079	78.0949	80.6053	82.9324	69.5764	65.1341	129.822	50.6641	133.84	RGD1565785
ENSRNOG00000003749	0.283073	0.423486	0.898307	84.4269	217.284	113.09	149.932	235.28	162.009	176.786	112.36	Xk
ENSRNOG00000003759	-0.268402	0.547675	0.930314	227.249	84.1099	152.671	373.361	123.622	148.061	170.318	252.81	Galc
ENSRNOG00000003762	-1.27992	0.00266982	0.134525	57.6917	32.7094	60.3145	76.4361	13.2927	25.7498	16.1694	37.1779	Smarca1
ENSRNOG00000003763	-0.652911	0.0048925	0.185707	840.047	643.674	851.942	851.576	450.621	451.694	399.923	722.903	Prdx4
ENSRNOG00000003767	0.246842	0.105124	0.665123	981.462	753.485	814.246	685.965	902.572	1046.08	962.619	931.1	Rps6kc1
ENSRNOG00000003772	-0.779735	0.00197592	0.11636	280.016	240.648	395.814	336.123	147.549	141.624	232.839	206.544	Csrp2
ENSRNOG00000003773	0.12236	0.409779	0.894079	1070.11	1216.09	1374.04	1068.15	1370.47	1429.11	1221.33	1126.9	Hmox2
ENSRNOG00000003777	0.752485	0.183642	0.767088	61.913	262.843	125.341	96.0351	267.183	72.9577	407.469	171.018	Chrne
ENSRNOG00000003778	-0.00712843	0.985754	0.999577	102.016	54.9051	102.723	116.614	59.817	129.822	52.8201	131.362	Opn3
ENSRNOG00000003779	-0.00713628	0.94773	0.995374	890.703	1005.81	940.529	870.195	961.06	874.419	988.49	865.006	Dedd
ENSRNOG00000003782	0.172563	0.405575	0.892766	2002.32	1892.47	2188.29	1485.6	1866.29	2504.16	2506.26	1654.83	Acot9
ENSRNOG00000003784	0.0844485	0.779575	0.971554	251.873	428.727	275.185	413.539	515.756	263.935	399.923	272.638	Rilp
ENSRNOG00000003785	0.125781	0.809944	0.977041	14.0711	7.00916	15.0786	15.6792	13.2927	7.51035	24.7931	11.5665	Usp43
ENSRNOG00000003786	-0.616444	0.000225032	0.0374442	586.767	487.137	692.674	501.734	345.609	344.403	406.391	383.345	Tspan6
ENSRNOG00000003787	-0.0995099	0.772352	0.969811	56.9881	23.3639	40.5238	60.7569	47.8536	38.6246	39.8845	44.6135	Lcorl
ENSRNOG00000003792	0.224752	0.0792563	0.609762	410.877	448.586	429.741	524.273	538.353	523.579	554.072	502.315	Med14
ENSRNOG00000003794	-0.336962	0.0954033	0.647692	125.937	150.697	126.283	121.514	128.939	83.6867	93.7826	109.055	Nmral1
ENSRNOG00000003795	0.153311	0.16368	0.748586	886.482	866.799	856.654	782.98	868.011	1029.99	976.632	898.879	Angel2
ENSRNOG00000003797	-0.156922	0.524726	0.924505	1257.26	2158.82	2025.25	1269.04	1696.14	1542.84	1610.47	1169.04	Mrps7
ENSRNOG00000003802	-1.05057	8.797e-05	0.0223779	190.664	212.611	173.404	233.228	65.1341	77.2493	112.108	133.84	Pttg1
ENSRNOG00000003803	0.118131	0.476657	0.909581	390.474	434.568	335.499	494.875	459.926	418.434	494.784	423.002	Zdhhc17
ENSRNOG00000003805	0.351444	0.0852841	0.626521	926.585	788.53	894.351	1270.99	982.328	1390.49	1346.37	1231	Rnft1
ENSRNOG00000003806	0.723761	0.0591993	0.551547	108.348	33.8776	72.5659	90.1554	114.317	138.405	84.0809	168.54	Gpr65
ENSRNOG00000003809	-0.0200149	0.948186	0.995374	6084.36	7339.76	7654.29	6228.56	3724.61	9812.81	5151.57	8239.45	Sat1
ENSRNOG00000003812	-0.363411	0.280532	0.840006	28.8458	37.3822	27.33	23.5188	21.2683	18.2394	20.4813	29.7423	Nlgn3
ENSRNOG00000003815	-0.0208163	0.951286	0.995499	2363.25	6401.7	3194.78	3683.63	5285.16	3255.2	4058.52	2819.74	Slc25a11
ENSRNOG00000003816	0.00204767	0.986869	0.999577	310.972	321.253	291.206	302.805	296.427	284.32	303.985	340.384	Tada1
ENSRNOG00000003821	0.163814	0.24679	0.823312	801.352	919.368	731.313	810.419	909.219	856.18	1065.03	823.697	Rptor
ENSRNOG00000003822	0.0498296	0.728681	0.959532	1503.5	1914.67	1599.28	1590.46	1923.45	1597.56	1820.68	1498.68	Slu7
ENSRNOG00000003825	-0.0764509	0.526807	0.925772	730.292	600.451	653.093	672.246	564.938	636.234	668.336	650.2	Wdr75
ENSRNOG00000003827	0.295628	0.25614	0.826872	744.364	815.399	890.581	917.233	809.524	877.638	1610.47	835.263	Wipi1
ENSRNOG00000003829	-0.00326524	0.98158	0.999577	925.881	963.759	1153.51	1118.12	945.109	1106.17	946.449	1150.86	Ap3s1
ENSRNOG00000003831	-0.417617	0.0532815	0.533853	149.858	113.315	107.435	157.772	97.0365	92.27	90.5487	115.665	Tdp1
ENSRNOG00000003832	0.147992	0.770248	0.969501	308.862	1834.06	431.626	687.925	1043.47	645.89	938.904	984.801	Vash2
ENSRNOG00000003833	-0.506003	0.0465872	0.514637	369.368	499.987	458.013	313.584	404.097	274.664	217.748	260.245	Nenf
ENSRNOG00000003834	0.282776	0.0766029	0.60098	536.111	557.228	458.013	634.028	724.45	619.067	734.091	582.454	Map2k4
ENSRNOG00000003835	0.127829	0.408141	0.894079	1841.91	2477.74	1932.89	2052.01	2646.57	2274.56	2090.17	2062.13	Slc43a2
ENSRNOG00000003837	0.012104	0.941866	0.995374	572.696	786.194	687.962	624.228	805.536	606.192	655.4	626.241	Mif4gd
ENSRNOG00000003840	-0.242014	0.566753	0.932083	184.332	56.0733	113.09	136.213	51.8414	121.238	101.328	139.624	Slit2
ENSRNOG00000003841	0.41569	0.500599	0.916665	47.1383	46.7277	9.42414	67.6165	86.4023	60.0828	17.2474	64.4417	Kcnh1
ENSRNOG00000003844	0.171772	0.310214	0.856597	1756.78	1193.89	1602.1	1798.21	1612.4	1908.7	1737.67	1896.9	Dhx15
ENSRNOG00000003846	0.041081	0.641404	0.948173	3859.71	4044.28	4103.27	3706.17	4091.48	4234.76	3739.45	4100.31	Pitpna
ENSRNOG00000003847	0.169969	0.530951	0.92587	1868.65	3421.64	2120.43	2573.35	3728.59	2382.93	3088.36	2032.39	Gid4
ENSRNOG00000003848	0.283303	0.0949335	0.647381	1386.71	903.013	1040.42	1261.2	1510.05	1358.3	1334.52	1389.63	Med12
ENSRNOG00000003849	-0.121538	0.560613	0.932059	321.526	399.522	502.307	334.163	394.792	388.392	364.351	285.03	Stx8
ENSRNOG00000003853	-0.103262	0.556301	0.932059	752.103	1160.02	844.403	876.075	934.475	759.618	863.446	822.044	Scoc
ENSRNOG00000003855	0.0104544	0.966226	0.998533	1780.7	2836.37	2383.36	1654.16	2683.79	2023.5	2399.54	1611.04	Dnaja3
ENSRNOG00000003858	0.221574	0.346016	0.870635	1901.72	1529.16	2314.57	2091.21	1855.66	2438.72	1765.7	3075.85	Atp6ap2
ENSRNOG00000003861	-0.0509769	0.788877	0.973257	326.451	245.321	348.693	313.584	241.927	315.435	279.192	353.603	Gorab
ENSRNOG00000003863	-0.335012	0.0679433	0.577647	1122.88	1526.83	1524.83	1011.31	926.499	1058.96	1042.39	1080.64	Trir
ENSRNOG00000003864	-0.188738	0.146575	0.725383	1229.82	1419.35	1598.33	1261.2	1139.18	1203.8	1198.69	1288.01	Gipc1
ENSRNOG00000003866	0.0912251	0.810013	0.977041	472.087	681.057	425.971	841.777	312.378	666.275	568.085	1029.41	Cxcr4
ENSRNOG00000003869	-0.687611	0.0195605	0.372717	1050.41	1295.53	1329.75	811.398	661.975	595.463	465.679	1060.81	Sod3
ENSRNOG00000003870	-1.01783	6.59815e-05	0.0188839	88.6482	108.642	108.378	128.373	71.7804	40.7705	45.2743	57.0061	C1qtnf2
ENSRNOG00000003872	-0.395657	0.328238	0.865277	41.5099	51.4005	16.9635	58.797	27.9146	33.2601	33.4168	33.047	NEWGENE_620180
ENSRNOG00000003873	0.21582	0.320739	0.862573	872.411	727.784	589.009	1075	1067.4	874.419	1006.82	844.351	Cpd
ENSRNOG00000003875	0.138061	0.547558	0.930314	351.075	218.452	236.546	362.581	275.158	361.57	300.751	349.472	Ocrl
ENSRNOG00000003879	-0.023563	0.922468	0.995374	991.312	1851.59	1365.56	1112.24	1438.27	1285.34	1488.66	1021.15	Rnf167
ENSRNOG00000003881	-0.338982	0.139529	0.718524	1464.1	2210.22	2208.08	1314.11	1199	1509.58	1637.42	1341.71	Nit1
ENSRNOG00000003882	0.438944	0.0366096	0.472276	344.039	259.339	244.085	414.519	385.487	425.944	443.042	456.875	Cep350
ENSRNOG00000003887	0.137338	0.913324	0.993446	43.6205	424.054	32.9845	229.308	688.56	25.7498	47.4303	41.3088	Lgi2
ENSRNOG00000003889	0.202492	0.308268	0.855192	1624.51	1233.61	1738.75	1639.46	1342.56	2059.98	2068.61	1705.23	Tbc1d15
ENSRNOG00000003890	-0.0313079	0.848631	0.983232	5223.21	5415.74	5752.49	3984.48	5295.8	4994.38	5414.6	4235.8	Nap1l1
ENSRNOG00000003893	-0.232488	0.655021	0.951242	47.1383	14.0183	46.1783	18.619	30.5731	12.8749	32.3388	32.2208	Ccnjl
ENSRNOG00000003895	1.05433	0.0667787	0.577041	96.3873	46.7277	37.6966	133.273	59.817	159.863	102.406	329.644	Rgs1
ENSRNOG00000003897	-1.60409	0.0026292	0.133418	67314.9	21033.3	92450.8	107003	12738.4	20180.3	15228.3	46521.9	Col1a1
ENSRNOG00000003901	-0.228444	0.330707	0.866154	738.032	1352.77	1014.04	835.897	942.45	823.992	928.124	668.376	Cfap36
ENSRNOG00000003905	-0.0163134	0.949867	0.995374	887.186	439.241	779.376	918.213	631.402	801.461	692.051	865.832	Nsf
ENSRNOG00000003908	-0.0452076	0.899543	0.990114	291.976	103.969	183.771	321.424	191.414	210.29	192.955	279.247	Cep128
ENSRNOG00000003915	-0.00783518	0.978603	0.999577	158.3	108.642	241.258	180.311	118.305	188.832	185.409	191.673	Tmem206
ENSRNOG00000003917	0.171257	0.538181	0.927955	1606.92	1026.84	2122.32	1281.77	1282.74	1869	2174.25	1473.9	Uck2
ENSRNOG00000003918	-0.135721	0.573815	0.933961	250.466	405.363	330.787	271.446	364.219	232.821	313.687	234.634	Slc25a19
ENSRNOG00000003919	0.131392	0.402324	0.891195	1158.06	1602.76	1373.1	1376.83	1607.08	1370.1	1710.72	1346.67	Rps6kb1
ENSRNOG00000003923	0.237412	0.215359	0.803175	1208.71	1897.15	1571	1600.26	2060.36	1582.54	2112.8	1642.44	Rab21
ENSRNOG00000003924	-0.020994	0.958195	0.997583	306.751	119.156	228.064	342.002	123.622	252.133	260.866	344.515	Pi4k2b
ENSRNOG00000003927	0.0824	0.808257	0.976739	569.178	1138.99	674.768	1027.97	1411.68	574.005	816.016	809.652	Cd55
ENSRNOG00000003928	9.30144e-05	0.999522	0.999943	795.02	596.947	800.109	826.098	724.45	698.462	745.949	850.134	Tmco1
ENSRNOG00000003929	0.0591035	0.860149	0.984658	71.7628	36.214	58.4297	54.8772	43.8658	62.2286	83.003	42.9611	Pcdh19
ENSRNOG00000003931	-0.0900782	0.565993	0.932083	593.099	624.983	698.329	671.266	511.768	549.328	724.389	642.764	Arsg
ENSRNOG00000003936	0.0984425	0.527593	0.925794	459.423	373.822	384.505	397.86	430.682	480.662	354.649	465.137	Pwwp2a
ENSRNOG00000003942	-0.0408009	0.865752	0.985933	1680.09	2999.92	2301.37	1745.29	2372.74	2096.46	2383.37	1630.04	Asnsd1
ENSRNOG00000003946	0.281817	0.025584	0.410659	1376.16	1310.71	1625.66	1411.13	1636.33	1762.79	1946.8	1613.52	Tor1aip1
ENSRNOG00000003947	0.555592	0.243032	0.819407	44.3241	18.6911	10.3666	43.1178	50.5121	35.4059	46.3523	40.4826	Ntn1
ENSRNOG00000003948	-0.0812228	0.64127	0.948173	766.877	589.938	618.224	747.702	517.085	620.14	731.935	703.901	Llgl1
ENSRNOG00000003950	-0.337145	0.237922	0.816114	99.9051	114.483	128.168	91.1353	87.7316	126.603	66.8336	62.7893	Lvrn
ENSRNOG00000003951	-0.141536	0.574909	0.933961	6161.05	10163.3	9788.85	5988.47	6328.64	7640.17	9155.12	5976.55	Psmc1
ENSRNOG00000003953	0.215427	0.0219463	0.385603	833.715	749.98	822.727	817.278	906.56	979.564	960.463	899.705	Rab3gap1
ENSRNOG00000003954	0.466901	0.230671	0.81203	1006.09	267.516	667.229	668.326	941.121	968.835	564.851	1133.51	Il2rg
ENSRNOG00000003955	0.0877538	0.701867	0.954454	395.399	516.341	398.641	327.303	551.646	453.84	418.249	318.078	Spata7
ENSRNOG00000003956	0.231965	0.522783	0.923133	130.862	74.7644	57.4872	118.574	164.829	80.468	85.1589	119.795	Arhgap6
ENSRNOG00000003958	-0.0960533	0.493074	0.915049	565.66	747.644	634.245	594.83	651.341	574.005	600.424	551.885	Commd10
ENSRNOG00000003959	-0.0218155	0.961476	0.998166	259.613	186.911	147.959	562.491	236.609	303.633	178.941	419.697	Rgs18
ENSRNOG00000003964	0.207712	0.252437	0.825155	258.205	219.62	311.939	288.105	284.463	300.414	283.504	375.084	Nsmce2
ENSRNOG00000003967	0.0140511	0.937662	0.995374	3352.45	2609.74	3936.46	3142.7	2661.19	3663.98	3379.41	3464.15	Vmp1
ENSRNOG00000003969	-0.858413	0.0181916	0.360058	211.067	94.6236	301.572	181.291	90.3901	114.801	87.3148	142.102	Fam20a
ENSRNOG00000003970	0.025477	0.842931	0.982475	1521.09	1179.88	1384.41	1339.59	1224.25	1457.01	1417.52	1424.33	Tnpo2
ENSRNOG00000003971	0.067911	0.546523	0.929824	927.992	881.986	1006.5	800.619	937.133	940.939	986.334	928.621	Gosr1
ENSRNOG00000003972	-0.183525	0.806725	0.975957	88.6482	10.5137	17.9059	22.5388	15.9512	12.8749	32.3388	61.9632	Tshr
ENSRNOG00000003973	-0.0699097	0.839885	0.981992	2684.77	7040.7	3768.71	3291.65	5298.46	3547.03	4440.12	2705.72	Cyb5r1
ENSRNOG00000003975	-0.165785	0.342992	0.87033	11969.6	15857.1	17192.5	11893.7	11684.3	14410.2	12364.2	12273.7	Pfn1
ENSRNOG00000003977	0.207278	0.486037	0.912059	1397.97	2810.67	1755.72	1483.64	1903.51	3038.47	2029.8	1625.09	Dusp1
ENSRNOG00000003979	-0.0350301	0.857037	0.984351	140.711	119.156	111.205	159.732	122.293	145.915	115.342	134.667	Zranb3
ENSRNOG00000003980	-0.0489838	0.753776	0.966725	1356.46	1860.93	1794.36	1495.4	1732.03	1463.44	1664.37	1429.28	Ttc1
ENSRNOG00000003981	0.0202055	0.891121	0.987642	360.221	276.862	355.29	305.744	334.975	335.82	298.595	349.472	Zfp18
ENSRNOG00000003983	-0.291677	0.352082	0.873052	1435.26	2784.97	2590.7	1250.42	1575.18	1776.73	2021.18	1212	Pfdn2
ENSRNOG00000003984	-0.652513	0.228476	0.80948	173.779	25.7003	73.5083	148.952	45.1951	92.27	78.6911	52.8752	Apln
ENSRNOG00000003985	0.0941952	0.562105	0.932059	303.937	392.513	399.583	324.363	396.122	347.622	343.869	425.48	Tmem19
ENSRNOG00000003988	0.163095	0.609234	0.942196	478.419	957.918	486.286	813.358	1062.08	601.901	833.264	565.93	Dnajc27
ENSRNOG00000003990	0.155069	0.256854	0.826872	2102.93	1865.6	1934.78	2345.02	2286.34	2518.11	1973.75	2406.65	Grb2
ENSRNOG00000003992	0.298548	0.162365	0.748586	164.632	197.425	155.498	242.048	272.5	243.55	229.606	189.194	Pik3r6
ENSRNOG00000003993	0.343285	0.187532	0.767813	47.8419	37.3822	44.2935	68.5965	69.1219	62.2286	62.5217	58.6584	Thap2
ENSRNOG00000003998	-0.0492344	0.881071	0.987642	1867.94	4095.69	2409.75	2262.7	3741.89	1919.43	2782.22	1835.76	Sgca
ENSRNOG00000003999	-0.470893	0.0218631	0.385603	217.399	219.62	219.582	209.709	151.536	124.457	136.901	209.849	Adcy3
ENSRNOG00000004000	0.0228035	0.915315	0.994111	328.561	478.959	357.175	300.845	432.012	375.517	392.378	289.161	Tefm
ENSRNOG00000004001	-0.0293131	0.924344	0.995374	253.281	470.782	207.331	308.684	422.707	257.498	280.27	254.462	Osgepl1
ENSRNOG00000004003	0.135499	0.796921	0.973257	167.447	644.843	231.834	242.048	626.085	197.415	410.703	178.454	Dusp10
ENSRNOG00000004004	0.224964	0.122339	0.693473	289.162	265.18	250.682	331.223	332.317	342.257	350.337	304.859	Nrde2
ENSRNOG00000004006	-0.0263461	0.884108	0.987642	517.115	737.13	818.958	636.967	616.78	622.286	703.908	714.642	Dnajb9
ENSRNOG00000004009	-0.31219	0.496845	0.915628	70.3557	18.6911	33.9269	39.198	30.5731	28.9685	23.7151	47.9182	Xpnpep2
ENSRNOG00000004011	0.059919	0.810388	0.977219	394.696	678.72	498.537	418.439	564.938	516.068	623.061	370.127	Nedd1
ENSRNOG00000004014	0.000419861	0.997334	0.999682	1213.64	1260.48	1217.6	1397.41	1254.83	1431.26	1105.99	1297.1	Chmp6
ENSRNOG00000004016	0.085292	0.584732	0.936211	1136.24	1614.44	1171.42	1287.65	1455.55	1248.86	1445.55	1373.93	Msl3
ENSRNOG00000004019	0.24385	0.428895	0.898745	381.328	193.92	325.133	387.08	356.244	286.466	564.851	318.904	Phlda1
ENSRNOG00000004026	0.233777	0.337978	0.867979	2021.32	1634.3	1344.82	2688	1956.68	2422.62	2039.5	2621.45	Atp2b1
ENSRNOG00000004027	0.104211	0.475152	0.908981	2297.11	2742.92	2566.19	2314.64	2721.01	2667.25	3074.34	2201.76	Aldh9a1
ENSRNOG00000004032	0.120635	0.652188	0.950646	984.277	1503.46	932.047	880.975	1640.32	1113.68	1051.01	871.615	Tmem94
ENSRNOG00000004033	0.122775	0.685	0.953054	176.593	103.969	175.289	167.571	98.3657	219.946	166.006	194.151	Sema6a
ENSRNOG00000004035	0.002358	0.984817	0.999577	490.379	497.65	506.076	406.679	466.573	488.173	493.706	456.049	Krr1
ENSRNOG00000004036	-0.0835069	0.536648	0.927655	1693.46	2273.3	2200.54	1942.26	1830.4	2007.41	1988.84	1823.37	Snx12
ENSRNOG00000004040	-0.0122486	0.97954	0.999577	57.6917	192.752	48.0631	126.414	160.841	78.3222	94.8605	86.7484	Abca8
ENSRNOG00000004048	0.282519	0.113908	0.67749	826.68	594.61	641.784	870.195	897.255	973.126	768.586	931.1	Lrrk2
ENSRNOG00000004049	0.0297009	0.935963	0.995374	478.419	264.012	354.348	657.546	301.744	442.038	336.324	709.685	Baiap2
ENSRNOG00000004050	0.239655	0.164882	0.749273	568.474	374.99	406.18	511.534	533.036	564.349	562.695	541.145	Snrk
ENSRNOG00000004057	0.27219	0.417275	0.896712	218.806	109.81	140.42	270.466	182.11	258.571	169.24	283.378	Ccdc88a
ENSRNOG00000004059	-0.106857	0.577872	0.934345	97.7945	144.856	114.032	119.554	118.305	100.853	112.108	109.055	Ptrhd1
ENSRNOG00000004060	0.132352	0.283489	0.842019	26790.8	28020.3	33468.9	29404.4	29855.3	34467.1	34687.7	29980.3	Calm1
ENSRNOG00000004061	0.102949	0.541957	0.928325	2784.68	1890.14	1980.95	2454.77	2425.91	2430.13	2229.22	2701.59	Pnn
ENSRNOG00000004062	0.283802	0.791089	0.973257	37.9921	1.16819	9.42414	1.9599	2.65853	13.9478	9.70165	35.5255	C4bpa
ENSRNOG00000004063	0.202618	0.690787	0.954007	515.707	68.9234	221.467	412.559	281.805	361.57	314.764	445.309	Sh3pxd2b
ENSRNOG00000004067	0.237948	0.540218	0.928048	222.324	151.865	211.101	350.822	139.573	327.237	217.748	418.045	Nrcam
ENSRNOG00000004068	0.141291	0.551475	0.931247	671.897	1036.19	790.685	891.754	1318.63	796.097	795.535	829.48	Ncoa1
ENSRNOG00000004072	0.147337	0.356915	0.875291	5842.34	3977.7	4763.9	5347.59	5230.67	6178.87	5588.15	5080.98	Myo1c
ENSRNOG00000004076	0.105267	0.65788	0.951322	227.249	248.825	297.803	283.206	358.902	197.415	338.48	243.722	Pms1
ENSRNOG00000004078	0.204819	0.710011	0.955451	14888.7	55441.3	12143	34770.6	65849.2	21628.7	29793.8	17856.1	Eno3
ENSRNOG00000004083	-0.0042176	0.969167	0.99912	1123.58	1283.84	1325.03	1198.48	1220.27	1169.47	1340.98	1183.91	Zc3h14
ENSRNOG00000004085	0.286353	0.357589	0.875291	444.648	776.848	424.086	655.586	973.023	519.287	819.25	494.879	Tcaim
ENSRNOG00000004089	-0.162621	0.61652	0.944516	262.427	219.62	243.143	256.747	283.134	182.394	107.796	304.033	Enpp2
ENSRNOG00000004090	-0.247597	0.727483	0.959096	137.194	151.865	40.5238	26.4586	131.597	116.947	24.7931	27.2638	LOC100361025
ENSRNOG00000004091	0.0969165	0.542482	0.928511	403.842	338.776	421.259	369.441	374.853	482.808	354.649	427.959	Cwc25
ENSRNOG00000004093	0.0196597	0.857871	0.984351	925.881	1117.96	1134.67	1074.03	1040.82	1099.73	1095.21	1070.72	Rhot1
ENSRNOG00000004094	-0.0705116	0.686465	0.953525	494.601	390.177	389.217	522.313	478.536	415.215	361.117	457.701	Ptger1
ENSRNOG00000004099	0.303617	0.0378371	0.479158	1305.8	1414.68	1329.75	1211.22	1910.16	1591.12	1660.06	1335.93	R3hdm1
ENSRNOG00000004100	0.62883	0.00829829	0.251586	621.945	310.739	424.086	543.872	789.585	807.899	688.817	657.636	Trib1
ENSRNOG00000004101	-1.04391	0.113027	0.674641	148.451	498.818	89.5293	240.088	58.4877	163.082	31.2609	219.763	2022-03-01
ENSRNOG00000004103	-0.0206339	0.917881	0.994784	992.016	1703.23	1350.48	1126.94	1369.14	1169.47	1360.39	1197.95	Trappc6b
ENSRNOG00000004104	0.0756821	0.809763	0.977022	101.312	219.62	125.341	102.895	163.5	142.697	164.928	106.577	Zkscan7
ENSRNOG00000004107	-0.327612	0.107928	0.668812	8199.26	13285.9	11338.2	7962.09	8547.19	7866.55	8631.23	7453.75	Rpl23
ENSRNOG00000004109	-0.743016	0.125261	0.69798	59.0988	45.5595	92.3566	78.396	18.6097	37.5517	25.8711	80.9652	Zfpm2
ENSRNOG00000004110	-0.134146	0.811874	0.977939	211.771	702.084	206.389	245.967	635.39	172.738	297.517	139.624	Trib2
ENSRNOG00000004111	0.340505	0.553592	0.931628	699.336	135.51	306.285	1031.89	350.926	781.076	534.668	1084.77	Soat1
ENSRNOG00000004127	0.124914	0.510937	0.918734	1018.05	862.127	1085.66	1088.72	914.536	1194.15	921.656	1388.8	AABR07021840.1
ENSRNOG00000004130	-0.0374838	0.697593	0.954454	1074.33	1224.27	1146.92	1246.5	1181.72	1106.17	1151.26	1130.21	Anapc4
ENSRNOG00000004131	0.0822207	0.490512	0.914719	1608.33	1296.69	1586.08	1501.28	1593.79	1718.8	1474.65	1560.65	Pkn1
ENSRNOG00000004132	-0.0182182	0.944063	0.995374	3885.04	2019.81	3512.38	3728.71	2807.41	3780.92	2537.52	3855.76	Lasp1
ENSRNOG00000004135	-0.250205	0.0665313	0.577041	353.889	380.831	388.275	303.784	287.122	315.435	289.971	305.685	RGD1311745
ENSRNOG00000004137	-0.273764	0.0940014	0.644851	353.889	427.559	411.835	406.679	405.426	289.685	294.283	334.601	Ubtd2
ENSRNOG00000004139	0.139651	0.371626	0.879065	1530.24	1241.79	1625.66	1586.54	1350.54	1752.06	1668.68	1820.06	Ndel1
ENSRNOG00000004140	-0.139567	0.441315	0.901353	113.273	137.847	117.802	128.373	134.256	102.999	114.264	100.793	Pacrgl
ENSRNOG00000004141	-0.84996	0.0137155	0.317073	391.178	214.948	470.265	403.739	154.195	211.363	137.979	316.425	Vasn
ENSRNOG00000004143	-0.0299578	0.887733	0.987642	4238.23	7385.32	5307.68	5683.71	6417.7	5434.27	5828.53	4468.78	Adipor1
ENSRNOG00000004144	-0.0371466	0.904115	0.991274	24.6245	44.3913	33.9269	36.2581	33.2317	40.7705	28.027	32.2208	AABR07001435.1
ENSRNOG00000004145	-0.379755	0.147475	0.727358	253.281	417.045	343.039	247.927	301.744	194.196	281.348	192.499	Prorsd1
ENSRNOG00000004146	0.141671	0.533168	0.926492	746.474	491.809	621.993	773.18	582.219	850.815	603.658	868.31	Coro7
ENSRNOG00000004147	-1.08488	0.0108184	0.29061	913.217	3559.48	1090.37	1376.83	644.694	766.055	858.057	1001.32	Abca8a
ENSRNOG00000004148	-0.0397105	0.83567	0.98142	455.202	342.281	448.589	453.717	316.366	430.236	410.703	494.879	Cdk17
ENSRNOG00000004150	0.21513	0.481202	0.912059	45.7312	52.5687	32.0421	55.8571	37.2195	54.7182	51.7421	70.2249	Slc9a7
ENSRNOG00000004152	0.115645	0.606137	0.940456	308.862	227.798	402.411	293.005	268.512	326.164	343.869	395.738	Lrp12
ENSRNOG00000004155	-0.372181	0.461025	0.906559	21.8103	15.1865	11.309	24.4987	21.2683	6.43744	10.7796	18.1759	Samd14
ENSRNOG00000004158	0.616209	0.16164	0.748084	74.5771	88.7827	73.5083	165.612	167.488	93.3429	266.256	90.0531	Hdac9
ENSRNOG00000004159	0.271839	0.110539	0.672328	5914.1	7572.23	6604.44	6370.65	9613.26	7742.1	8303.53	6290.5	Flii
ENSRNOG00000004160	-0.337311	0.271002	0.83571	351.779	188.079	264.818	305.744	151.536	242.477	169.24	314.773	Prps2
ENSRNOG00000004161	0.0285152	0.891662	0.987642	559.328	879.649	709.638	604.629	789.585	698.462	776.132	543.623	Mtif2
ENSRNOG00000004162	0.192594	0.361311	0.876106	172.372	188.079	131.938	238.128	211.353	208.144	196.189	218.11	Pfkfb2
ENSRNOG00000004165	-0.0337139	0.897998	0.989737	104.126	54.9051	75.3931	64.6767	71.7804	79.3951	77.6132	66.094	Prkd1
ENSRNOG00000004168	-0.0205466	0.943908	0.995374	383.439	755.821	461.783	605.609	715.146	357.278	565.929	536.188	Slc35e4
ENSRNOG00000004169	-0.140295	0.213623	0.802136	657.122	619.142	617.281	696.744	530.377	627.65	578.865	611.37	Fzr1
ENSRNOG00000004172	0.100748	0.758207	0.967364	1895.38	3821.16	1866.92	2344.04	4009.07	2220.92	2549.38	1866.33	Pdk2
ENSRNOG00000004181	-0.0728382	0.603714	0.940158	178	196.256	181.886	193.05	196.731	168.446	166.006	180.932	Sdccag8
ENSRNOG00000004183	-0.114436	0.624832	0.946013	369.368	650.684	461.783	433.138	477.207	437.746	515.265	337.906	Ccdc59
ENSRNOG00000004185	0.195068	0.396333	0.887378	1183.38	754.653	915.084	1338.61	951.755	1361.52	1148.03	1337.58	Mon2
ENSRNOG00000004186	0.334974	0.0326337	0.45467	1326.91	1310.71	1176.13	1543.42	1669.56	1717.72	1966.2	1405.32	Snx13
ENSRNOG00000004189	0.433745	0.0490068	0.520743	461.534	267.516	419.374	387.08	412.073	581.515	501.252	580.801	Helb
ENSRNOG00000004192	0.473689	0.206772	0.794501	1608.33	570.078	1014.98	1343.51	1258.82	2170.49	949.683	1922.51	Arhgap30
ENSRNOG00000004193	-0.0857014	0.724354	0.958609	567.067	942.732	569.218	625.208	772.304	565.422	714.688	495.705	Klhl12
ENSRNOG00000004195	-0.323608	0.576758	0.934131	99.9051	11.6819	59.3721	87.2155	29.2439	46.135	77.6132	53.7014	Dtl
ENSRNOG00000004196	-0.399063	0.0633373	0.56506	5226.73	9316.34	7297.11	5698.41	5701.23	5423.54	5186.07	4572.05	LOC108352650
ENSRNOG00000004197	0.417009	0.325747	0.864672	917.439	2370.26	887.754	1213.18	2743.61	1504.22	2059.98	886.486	Asb12
ENSRNOG00000004198	-0.156447	0.711044	0.955451	69.6522	31.5412	33.9269	98.9749	45.1951	61.1557	61.4438	42.9611	Stxbp6
ENSRNOG00000004200	-0.890793	0.0150964	0.326329	73.17	61.9142	123.456	72.5163	43.8658	32.1872	70.0674	33.047	Sybu
ENSRNOG00000004201	-0.33721	0.491429	0.915049	25.3281	8.17735	28.2724	40.1779	19.939	16.0936	18.3253	26.4376	Rims2
ENSRNOG00000004205	-0.338522	0.171829	0.754744	566.364	712.598	702.098	683.025	747.048	350.841	545.448	465.137	Pkdcc
ENSRNOG00000004206	-0.268272	0.304676	0.853637	921.66	1857.43	1309.96	1150.46	1300.02	995.658	1222.41	831.959	Glrx5
ENSRNOG00000004207	-0.320978	0.405346	0.892766	16.1818	16.3547	17.9059	17.6391	13.2927	10.7291	17.2474	13.2188	Eml5
ENSRNOG00000004208	0.0832952	0.726696	0.958966	1514.76	1309.54	1191.21	929.972	1238.88	1593.27	1497.29	912.098	Crim1
ENSRNOG00000004210	-0.865545	0.00613268	0.210975	496.008	535.032	997.074	397.86	269.841	405.559	294.283	361.039	Osr1
ENSRNOG00000004212	-0.454666	0.0301066	0.440942	125.233	116.819	151.729	106.815	74.4389	90.1242	91.6266	107.403	Fbxw9
ENSRNOG00000004214	-0.205205	0.189173	0.76953	10984.6	14190	13448.2	10051.3	10816.2	10728	11273.3	9402.7	Rpl26
ENSRNOG00000004216	-1.11818	0.0592017	0.551547	9.8498	18.6911	13.1938	12.7393	2.65853	4.29163	5.3898	11.5665	Lrr1
ENSRNOG00000004217	0.449376	0.327024	0.865105	838.64	168.22	431.626	773.18	615.451	849.742	545.448	1010.41	Stk10
ENSRNOG00000004218	0.437251	0.128131	0.701546	66.8379	68.9234	55.6024	105.835	74.4389	90.1242	115.342	120.622	Klhl28
ENSRNOG00000004219	-0.0300631	0.896757	0.989444	787.984	1369.12	1031	932.912	1172.41	931.283	1157.73	774.126	Dhps
ENSRNOG00000004220	-0.0511889	0.771664	0.969762	515.707	772.176	740.737	648.727	616.78	611.557	744.871	608.065	Ebag9
ENSRNOG00000004226	-0.138524	0.717431	0.956807	1208.71	484.8	1194.98	629.128	849.402	790.732	444.12	1112.03	Irak3
ENSRNOG00000004229	1.46071	0.0824324	0.615869	14.0711	23.3639	5.65448	17.6391	2.65853	30.0414	28.027	104.924	Tac3
ENSRNOG00000004232	-0.00039551	0.999023	0.999943	208.956	96.96	171.519	249.887	131.597	182.394	180.019	232.981	G2e3
ENSRNOG00000004234	-0.0888898	0.779504	0.971554	1012.42	417.045	846.288	1062.27	587.536	874.419	706.064	970.756	Mgat2
ENSRNOG00000004239	0.173822	0.558037	0.932059	61.2095	47.8959	66.9114	50.9574	75.7682	62.2286	80.847	39.6564	LOC100362999
ENSRNOG00000004242	-0.524364	0.0729803	0.588858	83.0198	40.8868	83.8748	70.5564	45.1951	45.0621	48.5082	55.3537	Pole2
ENSRNOG00000004245	0.0363929	0.83655	0.981496	751.399	780.353	644.611	815.318	832.121	628.723	930.28	678.29	Mgst3
ENSRNOG00000004246	-0.0778262	0.80707	0.975957	1353.64	3404.11	2275.93	1864.84	2646.57	1859.35	2435.11	1489.59	Spag7
ENSRNOG00000004249	0.977174	0.00703758	0.229403	678.229	307.235	739.795	595.81	1091.33	1685.54	626.295	1168.21	Tlr7
ENSRNOG00000004252	0.0415916	0.742163	0.964375	2375.91	2724.23	2315.51	2240.17	2788.8	2424.77	2518.12	2208.37	LOC108348062
ENSRNOG00000004255	0.0180207	0.872614	0.986931	761.952	820.072	772.779	736.922	820.158	797.17	685.583	826.175	Usf1
ENSRNOG00000004257	-0.280113	0.226715	0.809094	592.395	378.495	529.637	513.494	336.305	429.163	342.791	549.407	Ctps2
ENSRNOG00000004258	-0.166542	0.621836	0.946013	97.7945	52.5687	93.299	59.7769	39.878	68.666	88.3928	73.5296	Chst7
ENSRNOG00000004259	0.00404975	0.978857	0.999577	968.095	1165.86	1150.69	850.596	1000.94	1081.49	1123.23	940.188	Dohh
ENSRNOG00000004262	0.60121	0.1152	0.680366	11.9605	12.8501	12.2514	21.5589	19.939	24.6769	20.4813	23.1329	LOC102546716
ENSRNOG00000004263	0.0719546	0.72913	0.959532	391.881	252.33	298.745	407.659	388.146	308.997	333.09	391.607	Ints7
ENSRNOG00000004265	0.562994	0.271844	0.836525	37.9921	7.00916	27.33	35.2782	26.5853	33.2601	61.4438	38.8302	RGD1559731
ENSRNOG00000004268	-0.194179	0.175718	0.760675	592.395	721.943	575.815	659.506	604.816	522.506	492.628	606.413	Zfp386
ENSRNOG00000004269	-0.941357	0.0130575	0.315097	23.9209	25.7003	26.3876	25.4787	18.6097	7.51035	14.0135	13.2188	Myt1l
ENSRNOG00000004273	-0.296778	0.476269	0.909569	1595.67	879.649	1743.47	1827.61	751.036	1069.69	747.027	2352.95	Ifitm1
ENSRNOG00000004275	-4.01025	4.17427e-06	0.00314388	36.585	8.17735	17.9059	22.5388	2.65853	1.07291	1.07796	0.826175	Egfl6
ENSRNOG00000004276	0.0557361	0.8295	0.981282	236.395	139.015	196.965	140.133	138.244	226.383	192.955	184.237	Itga3
ENSRNOG00000004278	-2.00293	0.0150494	0.326299	22.5138	9.34555	16.9635	8.81955	0	9.65616	2.15592	2.47853	Dlx3
ENSRNOG00000004279	-0.481413	0.0135774	0.316853	312.379	334.103	358.117	443.917	259.207	208.144	313.687	256.114	Adgra3
ENSRNOG00000004280	-0.311686	0.228202	0.809094	1257.96	778.017	1298.65	1501.28	733.755	1038.57	882.85	1240.09	Tcn2
ENSRNOG00000004281	0.234383	0.597191	0.937944	505.154	992.964	273.3	630.108	1253.5	474.225	557.306	540.319	Cobl
ENSRNOG00000004282	0.00855238	0.960196	0.997857	296.198	348.122	368.484	271.446	285.792	322.945	378.364	303.206	Arl4a
ENSRNOG00000004283	0.0798549	0.570318	0.933623	1310.73	1509.31	1391.95	1265.12	1724.06	1308.95	1318.35	1438.37	Camta2
ENSRNOG00000004284	-0.107284	0.556933	0.932059	2273.19	2377.27	2143.99	1735.49	1781.22	2242.38	1598.62	2294.29	Btg1
ENSRNOG00000004287	-0.396007	0.0578106	0.547264	262.427	401.858	331.73	254.787	249.902	202.779	269.49	227.198	Wdr83
ENSRNOG00000004288	-0.000321431	0.998332	0.99977	397.51	512.837	484.401	386.1	433.341	443.111	491.55	410.609	Ptrh2
ENSRNOG00000004290	-0.0707586	0.74862	0.965739	1609.74	2518.62	1967.76	2164.71	1912.81	1431.26	2442.66	2076.18	Grb10
ENSRNOG00000004291	0.0590573	0.795706	0.973257	7526.66	5444.95	7244.34	9958.25	6226.29	9172.28	7278.39	8757.46	Cltc
ENSRNOG00000004292	-0.290784	0.125904	0.69798	538.925	724.28	594.663	532.113	619.438	429.163	477.537	428.785	Sptssa
ENSRNOG00000004300	-0.0853313	0.627836	0.946965	348.261	476.623	432.568	395.9	311.048	390.538	445.198	407.304	Gtf2a1
ENSRNOG00000004301	-0.0186895	0.906557	0.991579	706.371	560.733	801.052	704.584	596.841	757.472	671.569	711.337	Dcaf13
ENSRNOG00000004302	0.900498	0.00908383	0.264207	26.7352	28.0366	42.4086	18.619	65.1341	57.937	57.1319	37.1779	Pah
ENSRNOG00000004303	0.317511	0.330581	0.866154	617.02	396.017	212.986	439.997	680.585	488.173	429.028	480.834	Timp3
ENSRNOG00000004304	0.0500838	0.69081	0.954007	920.253	1177.54	1039.48	1000.53	1152.47	984.928	1105.99	1038.5	Syap1
ENSRNOG00000004305	0.590803	0.14315	0.721854	132.269	40.8868	68.7962	153.852	140.902	135.186	137.979	183.411	Abl2
ENSRNOG00000004306	0.234033	0.153931	0.735723	296.198	225.461	226.179	254.787	309.719	252.133	319.076	301.554	Zbtb39
ENSRNOG00000004307	0.277286	0.141505	0.72086	548.775	740.634	737.91	562.491	822.816	879.784	613.36	820.392	Tor3a
ENSRNOG00000004310	-0.111068	0.628807	0.947281	679.636	742.971	896.236	611.489	693.877	684.515	867.758	468.441	Caskin2
ENSRNOG00000004311	-0.163682	0.57955	0.934824	182.925	156.538	268.588	117.594	136.914	163.082	206.968	141.276	Gpr182
ENSRNOG00000004312	0.072715	0.67598	0.952386	1053.93	1292.02	1339.17	889.794	1169.75	1287.49	1275.23	1078.16	Tmbim4
ENSRNOG00000004314	0.478184	0.265468	0.832351	370.071	169.388	365.657	421.378	232.622	610.484	284.582	719.599	Ppm1h
ENSRNOG00000004316	-0.176399	0.391032	0.884079	158.3	193.92	206.389	150.912	146.219	171.665	184.331	125.579	LOC100911956
ENSRNOG00000004317	-0.792253	0.0801228	0.61325	123.826	45.5595	45.2359	94.0752	46.5243	31.1143	31.2609	69.3987	Vipr2
ENSRNOG00000004319	0.675864	0.180782	0.767088	7.73913	9.34555	9.42414	14.6992	14.6219	19.3123	23.7151	8.26175	AABR07038019.1
ENSRNOG00000004320	-0.427506	0.165301	0.750336	90.0553	164.715	152.671	92.1153	69.1219	95.4887	81.925	122.274	Tgm4
ENSRNOG00000004322	0.14932	0.418308	0.897449	491.083	635.497	461.783	469.396	580.89	602.974	448.432	646.895	Sh3kbp1
ENSRNOG00000004327	0.0077811	0.988506	0.999682	49.9526	224.293	48.0631	109.754	134.256	62.2286	155.226	81.7914	Ddc
ENSRNOG00000004328	0.442933	0.160754	0.747364	503.747	522.182	329.845	658.526	780.28	726.358	860.213	372.605	Deptor
ENSRNOG00000004330	-0.580053	0.254137	0.825662	355.296	54.9051	98.9535	165.612	97.0365	108.364	112.108	134.667	Chrdl1
ENSRNOG00000004332	-0.113093	0.812757	0.978102	203.328	56.0733	177.174	227.348	122.293	177.03	76.5352	237.938	Egfr
ENSRNOG00000004333	-0.175256	0.463069	0.907203	826.68	1302.54	1328.8	744.762	895.926	1009.61	1005.74	809.652	Flywch1
ENSRNOG00000004337	0.0916252	0.411648	0.894249	912.514	1032.68	965.974	968.19	1152.47	999.949	939.982	1040.98	Fam20b
ENSRNOG00000004339	-0.00794359	0.933467	0.995374	927.288	898.341	1034.77	950.551	943.779	945.231	917.344	983.149	Yy1
ENSRNOG00000004342	-0.438138	0.120439	0.690221	631.091	369.149	695.501	540.932	349.597	440.965	295.361	564.278	Ahr
ENSRNOG00000004344	-0.0199368	0.898258	0.989737	1736.38	2352.74	1779.28	1898.16	2138.79	1989.17	1652.51	1877.9	Zdhhc3
ENSRNOG00000004345	0.407474	0.00291998	0.143591	660.64	578.256	641.784	684.985	727.109	930.21	810.626	933.578	Daam1
ENSRNOG00000004346	-0.168642	0.414121	0.896249	918.142	529.192	590.894	764.361	657.987	595.463	654.322	589.063	Notch3
ENSRNOG00000004351	-0.669489	0.153406	0.734933	72.4664	269.853	191.31	90.1554	136.914	91.1971	108.874	55.3537	Slc25a29
ENSRNOG00000004359	0.318289	0.149367	0.729006	2093.79	1095.77	1626.61	1400.35	1977.95	2111.48	1676.23	1989.43	Wars
ENSRNOG00000004360	-0.1277	0.487336	0.913195	280.016	406.531	341.154	299.865	305.731	268.227	356.805	282.552	Gemin2
ENSRNOG00000004361	0.353274	0.128412	0.701848	726.071	483.632	679.48	495.855	881.304	845.451	535.746	787.345	Parp10
ENSRNOG00000004362	-0.130151	0.626551	0.946275	363.036	689.234	340.211	441.957	385.487	396.976	517.421	374.257	Rps6ka5
ENSRNOG00000004364	0.0486676	0.820611	0.979458	735.921	1193.89	883.042	755.541	1074.05	889.44	979.866	746.863	Babam2
ENSRNOG00000004367	0.143002	0.497323	0.91564	1291.03	835.258	1245.87	1284.71	1088.67	1354.01	1118.92	1580.47	Elk3
ENSRNOG00000004373	-0.0316879	0.859306	0.984658	1549.94	1235.95	1748.18	1236.7	1177.73	1537.48	1376.56	1553.21	Ddx39a
ENSRNOG00000004377	0.667325	0.146774	0.725492	576.917	692.739	410.892	1351.35	2078.97	642.671	1290.32	803.869	Lpin1
ENSRNOG00000004378	0.330694	0.23391	0.814321	106.941	170.556	150.786	198.93	195.402	151.28	270.568	170.192	Abca5
ENSRNOG00000004382	0.278565	0.0214989	0.385566	1102.47	926.377	942.414	1140.66	1229.57	1285.34	1304.33	1172.34	Arel1
ENSRNOG00000004387	0.00761715	0.970873	0.999398	223.028	303.73	337.384	247.927	215.341	318.653	289.971	290.814	Utp23
ENSRNOG00000004392	0.447031	0.269221	0.834939	27.4387	50.2323	45.2359	33.3183	27.9146	38.6246	79.7691	64.4417	Aatk
ENSRNOG00000004395	0.0232524	0.838775	0.981943	1551.34	1934.53	1889.54	1688.45	1809.13	1806.78	1853.01	1706.88	Fbxw11
ENSRNOG00000004398	-0.029913	0.964812	0.998351	25.3281	16.3547	13.1938	21.5589	9.30487	3.21872	23.7151	38.0041	Pkhd1l1
ENSRNOG00000004400	-0.408	0.366522	0.879065	128.751	50.2323	147.959	146.013	51.8414	84.7596	63.5997	155.321	Avpr1a
ENSRNOG00000004401	-0.162658	0.547721	0.930314	712	1516.31	1004.61	881.955	1028.85	857.253	1076.88	712.163	Mrpl13
ENSRNOG00000004402	0.0880315	0.739146	0.963914	805.573	431.063	528.694	867.256	586.207	789.659	642.464	780.736	Lpgat1
ENSRNOG00000004403	0.0860533	0.588321	0.93668	388.364	363.308	463.668	367.481	376.183	433.454	489.394	381.693	Slc25a32
ENSRNOG00000004404	0.29498	0.207998	0.795386	65.4308	45.5595	53.7176	49.9774	57.1585	77.2493	67.9115	62.7893	Tac4
ENSRNOG00000004409	0.132126	0.675539	0.952386	334.19	169.388	229.949	285.165	215.341	329.382	187.565	384.172	Sash3
ENSRNOG00000004411	-0.170132	0.72664	0.958966	358.814	1378.47	296.86	748.682	958.401	522.506	518.499	473.398	Tspan8
ENSRNOG00000004412	-0.0955381	0.769612	0.969299	85.1304	52.5687	67.8538	94.0752	38.5487	74.0306	90.5487	76.8343	Mtbp
ENSRNOG00000004414	0.196275	0.419874	0.898125	694.411	332.935	559.794	463.516	606.146	589.026	647.854	510.576	F11r
ENSRNOG00000004415	-0.043719	0.821812	0.979661	353.889	341.112	375.081	409.619	288.451	343.33	327.7	472.572	Togaram1
ENSRNOG00000004417	0.0261636	0.925303	0.995374	188.553	157.706	239.373	189.13	156.853	196.342	142.291	291.64	Fam117a
ENSRNOG00000004420	-0.0364708	0.726939	0.959096	2286.56	2589.88	2503.05	2768.36	2351.47	2593.22	2565.55	2381.04	Rad21
ENSRNOG00000004421	-0.0436286	0.699861	0.954454	477.012	440.409	418.432	440.977	432.012	414.142	411.781	465.963	Tmem5
ENSRNOG00000004423	0.0932823	0.743216	0.964375	761.249	1427.53	773.722	1116.16	1503.4	910.898	1079.04	857.57	Zbtb18
ENSRNOG00000004424	-0.46749	0.0499463	0.522847	64.0237	51.4005	77.2779	59.7769	43.8658	47.2079	42.0405	49.5705	Rabif
ENSRNOG00000004425	0.223994	0.425547	0.898307	205.439	334.103	200.734	195.99	344.28	244.623	317.998	186.716	Klhdc1
ENSRNOG00000004426	-0.345274	0.0647242	0.572693	9626.77	14485.6	13368.1	9229.17	9332.78	9376.13	9453.71	8603.79	Rps27a
ENSRNOG00000004430	-0.0108698	0.959838	0.997857	681.043	824.744	650.266	534.073	887.95	609.411	610.126	564.278	Cep131
ENSRNOG00000004437	0.0309779	0.960812	0.997993	107.644	373.822	81.99	244.987	483.853	100.853	143.369	98.3149	Map2k6
ENSRNOG00000004438	-0.194674	0.605486	0.940158	104.126	42.055	43.351	48.0175	47.8536	55.7912	43.1184	61.9632	Cntn1
ENSRNOG00000004440	-0.49456	0.211801	0.79928	54.8775	18.6911	65.0266	58.797	37.2195	33.2601	32.3388	38.0041	Fignl1
ENSRNOG00000004441	-2.53281	0.00127111	0.0918668	161.115	516.341	62.1993	772.2	33.2317	35.4059	24.7931	166.887	Fcmr
ENSRNOG00000004442	-0.403362	0.233003	0.81332	575.51	1128.47	389.217	684.005	705.841	473.152	432.262	488.27	Dglucy
ENSRNOG00000004444	0.46082	0.354697	0.874171	301.826	71.2598	81.0476	209.709	170.146	292.904	144.447	307.337	Ikzf1
ENSRNOG00000004448	0.335111	0.361538	0.876106	89.3518	197.425	147.959	266.546	229.963	167.373	309.375	176.802	Acss3
ENSRNOG00000004449	0.171494	0.555834	0.932059	1056.74	2070.04	1292.05	1616.92	2335.52	1296.07	1881.04	1284.7	E2f6
ENSRNOG00000004458	0.624405	0.181478	0.767088	66.8379	32.7094	51.8328	125.434	51.8414	136.259	100.25	137.971	Ston2
ENSRNOG00000004461	-0.569566	0.369961	0.879065	8.44269	23.3639	14.1362	4.89975	7.9756	4.29163	9.70165	11.5665	NEWGENE_6497122
ENSRNOG00000004464	0.131048	0.250088	0.825155	2807.9	2517.46	2678.34	3179.94	3157.01	3201.55	2884.62	3006.45	Sel1l
ENSRNOG00000004466	0.25225	0.356783	0.875289	113.976	151.865	77.2779	157.772	183.439	130.895	134.745	147.059	Fam210b
ENSRNOG00000004471	-0.11957	0.344983	0.870635	626.166	775.68	667.229	666.366	599.499	642.671	689.895	583.28	Polr3h
ENSRNOG00000004473	0.221956	0.708074	0.955387	30.253	115.651	31.0997	69.5764	123.622	36.4788	95.9385	31.3947	Ppargc1a
ENSRNOG00000004474	0.0124812	0.954538	0.996219	1558.38	2397.13	1890.48	1789.39	2124.17	1855.06	2329.47	1392.93	Klhdc2
ENSRNOG00000004476	0.170384	0.623984	0.946013	23.9209	36.214	23.5603	26.4586	42.5365	22.531	23.7151	34.6994	Wif1
ENSRNOG00000004477	0.0174111	0.915998	0.994414	739.439	679.888	907.545	703.604	624.755	787.514	794.457	858.396	Ublcp1
ENSRNOG00000004479	-0.591903	0.000505518	0.0575277	292.68	228.966	285.551	281.246	170.146	184.54	155.226	211.501	Aurka
ENSRNOG00000004481	0.0969079	0.743305	0.964375	1577.38	679.888	1194.04	1498.34	1051.45	1319.68	1198.69	1724.23	Adss
ENSRNOG00000004482	0.217104	0.457644	0.906559	289.866	344.617	152.671	233.228	220.658	269.3	351.415	342.863	Ccdc88c
ENSRNOG00000004483	-0.257717	0.44653	0.902518	44.3241	60.746	54.66	27.4386	38.5487	32.1872	51.7421	33.8732	Ptprr
ENSRNOG00000004487	-0.429157	0.420655	0.898125	146.34	25.7003	52.7752	133.273	43.8658	55.7912	79.7691	86.7484	Nek2
ENSRNOG00000004488	0.466686	0.346787	0.870635	90.7589	40.8868	63.1417	45.0777	71.7804	152.353	29.1049	79.3128	Bdkrb1
ENSRNOG00000004489	0.180703	0.213239	0.801117	2405.46	2193.87	2091.22	2565.51	2952.3	2270.27	2389.84	2880.05	Adgre5
ENSRNOG00000004492	-0.140855	0.335087	0.867979	337.004	362.14	403.353	306.724	299.085	340.111	296.439	340.384	Mterf3
ENSRNOG00000004493	-0.0720225	0.791268	0.973257	85.1304	151.865	91.4141	100.935	99.695	87.9784	132.589	86.7484	Tasp1
ENSRNOG00000004494	-0.17046	0.367114	0.879065	1176.35	950.909	886.811	1391.53	995.621	899.096	905.487	1114.51	Lta4h
ENSRNOG00000004496	0.0794349	0.646892	0.948583	2622.16	3680.98	3017.61	3370.05	2848.62	3577.07	3938.87	3041.15	Rock2
ENSRNOG00000004498	0.786278	0.391526	0.884079	76.6877	1.16819	62.1993	12.7393	15.9512	53.6453	126.121	68.5726	Scin
ENSRNOG00000004500	-0.0428614	0.881388	0.987642	1032.12	533.864	1114.88	760.441	659.316	1138.35	745.949	798.085	Myc
ENSRNOG00000004503	-0.845691	0.0108446	0.29061	49.9526	75.9326	50.8904	42.1378	19.939	26.8227	33.4168	39.6564	L3hypdh
ENSRNOG00000004505	0.266978	0.297989	0.84942	1611.85	2046.67	1596.45	1422.89	2584.09	1887.24	2330.55	1235.13	Nfic
ENSRNOG00000004509	-0.00805727	0.966495	0.99854	1063.07	1469.59	1489.96	1042.67	1390.41	1205.95	1387.34	1053.37	Eapp
ENSRNOG00000004510	0.00827011	0.954752	0.996245	1311.43	1622.62	1453.2	1292.55	1652.28	1472.03	1315.11	1273.96	Slc35b1
ENSRNOG00000004512	0.193104	0.388151	0.882982	357.407	554.892	411.835	409.619	635.39	423.798	523.889	399.043	Apool
ENSRNOG00000004515	-0.0828804	0.637461	0.947664	2169.07	2149.48	2415.41	1554.2	1724.06	2131.87	2098.79	1870.46	Pes1
ENSRNOG00000004516	-0.549239	0.141295	0.720573	339.115	539.705	265.761	377.281	292.439	208.144	131.511	406.478	Itgbl1
ENSRNOG00000004517	-1.19594	0.0015832	0.102514	1100.36	560.733	1249.64	986.809	223.317	364.788	411.781	699.771	Igf1
ENSRNOG00000004518	0.0446067	0.86911	0.986931	5731.88	11201.8	7425.28	6136.45	9536.16	7835.44	8433.96	5646.91	Cacnb1
ENSRNOG00000004519	0.0376321	0.752184	0.966659	1084.89	1098.1	1200.64	1005.43	1196.34	1157.67	1166.35	988.106	Atg2b
ENSRNOG00000004520	0.0857285	0.596416	0.937944	293.383	235.975	212.043	225.388	273.829	238.185	266.256	251.157	Wdr60
ENSRNOG00000004521	0.161093	0.284268	0.842499	816.126	665.87	792.57	805.519	711.158	842.232	915.189	974.061	Prpf39
ENSRNOG00000004524	0.330737	0.0215254	0.385566	574.806	477.791	533.406	665.386	762.999	679.15	717.922	674.985	Desi2
ENSRNOG00000004526	-0.190466	0.268181	0.834277	2305.56	3550.14	2869.65	2490.05	2536.24	2337.86	2666.87	2285.2	Cox7a2l
ENSRNOG00000004531	0.643115	0.101706	0.661854	28.8458	19.8593	31.0997	40.1779	57.1585	38.6246	66.8336	26.4376	Tceanc
ENSRNOG00000004532	-0.644398	0.00453946	0.180946	114.68	120.324	109.32	115.634	90.3901	75.1035	80.847	50.3967	Fam69b
ENSRNOG00000004534	0.473479	0.546377	0.929685	3.51779	38.5504	15.0786	18.619	62.4755	10.7291	11.8576	19.8282	Spdya
ENSRNOG00000004537	0.180017	0.719421	0.956807	454.498	1270.99	535.291	704.584	1642.97	454.912	875.304	386.65	Rxrg
ENSRNOG00000004538	-0.00783916	0.956243	0.996855	897.739	1092.26	1063.04	886.855	878.645	1075.05	901.175	1059.16	Brd1
ENSRNOG00000004540	-1.60264	0.000330863	0.0455255	886.482	1781.49	1331.63	1098.52	273.829	298.268	232.839	871.615	Clec3b
ENSRNOG00000004542	-0.2924	0.212727	0.800947	82.3162	108.642	83.8748	79.3759	59.817	62.2286	73.3013	90.8793	Ttc8
ENSRNOG00000004544	-0.222523	0.169496	0.753629	697.929	1028.01	884.927	863.336	809.524	683.442	793.379	689.856	Ube2e3
ENSRNOG00000004549	-0.0432931	0.755039	0.966942	865.375	1116.79	1047.02	977.99	897.255	1025.7	1074.73	888.138	Dhx40
ENSRNOG00000004553	-0.00881614	0.966833	0.998656	797.834	1509.31	1069.64	1117.14	1163.11	1020.33	1198.69	1081.46	Cox20
ENSRNOG00000004554	-0.531854	0.14963	0.729331	35232	17047.4	41024.2	21219.8	18665.6	19892.8	11229.1	29424.2	Dcn
ENSRNOG00000004555	0.758984	0.0759584	0.598548	78.7984	79.4371	66.9114	44.0977	200.719	123.384	53.898	79.3128	Sec14l4
ENSRNOG00000004556	0.124992	0.344698	0.870635	1189.72	1460.24	1230.79	1211.22	1363.83	1465.59	1509.14	1212.83	Dcaf5
ENSRNOG00000004563	0.220809	0.292235	0.845782	309.565	197.425	262.933	333.183	272.5	319.726	328.778	365.17	Sec24a
ENSRNOG00000004566	-0.272108	0.285146	0.842631	342.632	269.853	456.128	264.586	279.146	227.456	360.039	238.765	Arhgef15
ENSRNOG00000004571	-0.083578	0.791477	0.973257	64.0237	66.587	38.639	59.7769	62.4755	33.2601	67.9115	52.8752	RGD1563680
ENSRNOG00000004572	-0.0821749	0.721538	0.957745	78.0949	89.9509	65.0266	93.0952	66.4633	75.1035	68.9895	95.0102	Zfp472
ENSRNOG00000004574	0.104039	0.407885	0.893849	310.269	330.599	300.63	329.263	349.597	316.508	379.442	320.556	Ofd1
ENSRNOG00000004575	1.55776	0.106877	0.668698	8.44269	0	0.942414	10.7794	15.9512	10.7291	5.3898	28.09	Il1a
ENSRNOG00000004577	-0.0479422	0.856519	0.984351	1623.81	3195.01	1738.75	1847.21	2187.97	2054.62	2330.55	1555.69	Fez2
ENSRNOG00000004578	-1.39885	0.000829093	0.0750906	756.324	508.164	1113.93	800.619	172.805	286.466	181.097	563.452	Cthrc1
ENSRNOG00000004581	-0.317161	0.228124	0.809094	351.779	226.629	378.85	328.283	175.463	281.102	236.073	337.906	Zdhhc9
ENSRNOG00000004583	-0.487567	0.339284	0.868058	12260.2	69340.4	13761.1	33180.1	24209.9	18470.1	28754.6	20243.8	Mb
ENSRNOG00000004585	0.267335	0.662477	0.951461	45.0277	8.17735	17.9059	60.7569	19.939	40.7705	37.7286	60.3108	Tmtc2
ENSRNOG00000004588	0.349767	0.113844	0.67749	479.826	280.366	324.19	436.078	426.695	510.704	440.886	560.973	Zbed4
ENSRNOG00000004589	-0.849468	0.0209927	0.383535	265.945	259.339	284.609	559.551	166.158	175.957	120.732	295.771	Galnt16
ENSRNOG00000004591	0.124519	0.563442	0.932059	292.68	286.207	376.966	216.569	315.036	358.351	260.866	343.689	Alg12
ENSRNOG00000004595	-0.157613	0.488186	0.913256	93.5731	80.6053	98.9535	98.9749	63.8048	70.8118	99.1724	98.3149	Pou6f1
ENSRNOG00000004598	-0.00761591	0.97411	0.999577	346.15	468.445	417.489	309.664	503.792	330.455	407.469	293.292	Tsen54
ENSRNOG00000004602	-0.291899	0.139342	0.718524	721.146	612.133	715.292	925.073	550.316	629.796	504.486	742.732	Rnf145
ENSRNOG00000004603	0.285209	0.638475	0.948028	36.585	5.84097	20.7331	34.2982	11.9634	38.6246	23.7151	44.6135	Srgap1
ENSRNOG00000004604	-0.369844	0.206757	0.794501	2890.92	1303.7	2619.91	2843.81	1427.63	1995.61	1680.54	2370.3	Slc38a10
ENSRNOG00000004606	-0.69534	0.000240928	0.0380772	239.209	283.871	294.976	303.784	191.414	143.77	148.759	207.37	Meis1
ENSRNOG00000004608	-0.253058	0.436947	0.900578	656.419	1622.62	1146.92	775.14	1084.68	879.784	953.995	606.413	Pam16
ENSRNOG00000004610	-0.901864	0.0815031	0.614062	9195.49	6447.26	14343.5	18038.9	2049.73	6066.22	4796.92	12788.4	Lum
ENSRNOG00000004612	0.324291	0.224699	0.809094	7243.12	12226.3	8922.77	10404.1	16587.9	10781.6	13081.1	8124.61	Ppp1cb
ENSRNOG00000004613	-0.375032	0.190625	0.772474	506.561	260.507	542.83	337.103	256.549	350.841	272.724	389.955	Gpm6b
ENSRNOG00000004614	-0.0560968	0.92254	0.995374	9.8498	19.8593	4.71207	7.8396	10.6341	7.51035	12.9355	9.08793	Lypd6b
ENSRNOG00000004616	-0.242476	0.14858	0.728484	10112.9	10819.8	12463.4	7922.89	8026.11	9306.39	9172.37	8421.21	Npm1
ENSRNOG00000004621	0.497981	0.145924	0.724993	11361.7	19965.6	9916.08	20508.4	33577.3	16418.7	21047.2	16164.9	Rtn4
ENSRNOG00000004624	-0.408181	0.0690259	0.578771	426.356	297.889	331.73	514.474	311.048	285.393	247.931	339.558	Rnd3
ENSRNOG00000004628	0.0473424	0.573238	0.933961	2933.83	2870.25	3058.13	2989.83	2856.59	3256.27	3133.63	2999.84	Dazap2
ENSRNOG00000004629	-0.001736	0.995273	0.999682	3215.96	6922.71	4266.31	4113.83	6210.33	4102.8	4823.87	3359.23	Fkbp3
ENSRNOG00000004637	0.0815237	0.522323	0.923112	697.225	747.644	766.183	596.789	715.146	800.388	723.312	731.165	Fbxo7
ENSRNOG00000004639	0.320858	0.322558	0.862612	92.166	40.8868	109.32	107.794	90.3901	106.218	121.81	119.795	Traf6
ENSRNOG00000004640	-0.0234104	0.940709	0.995374	109.755	244.152	153.613	159.732	236.609	128.749	144.447	146.233	Mtfp1
ENSRNOG00000004642	-1.06948	0.00929008	0.267487	26.0316	33.8776	43.351	48.9975	11.9634	15.0207	15.0914	28.9161	Lmx1a
ENSRNOG00000004645	0.395175	0.357251	0.875291	104.126	262.843	128.168	319.464	352.256	152.353	342.791	223.067	Galnt5
ENSRNOG00000004647	0.933304	0.0612798	0.557305	18.996	15.1865	37.6966	14.6992	29.2439	63.3015	20.4813	52.049	Il10
ENSRNOG00000004649	0.93911	0.103094	0.663939	325.043	35.0458	138.535	105.835	297.756	331.528	145.525	386.65	Il1b
ENSRNOG00000004650	-0.549393	0.186355	0.767691	47.8419	39.7186	20.7331	31.3584	13.2927	25.7498	21.5592	33.8732	Begain
ENSRNOG00000004657	0.0852055	0.706788	0.955177	1267.81	1367.95	967.859	1849.17	1656.27	1290.71	1557.65	1280.57	Sec23a
ENSRNOG00000004659	-0.220291	0.493656	0.915148	871.004	386.672	799.167	648.727	451.951	713.483	405.313	751.82	Creld2
ENSRNOG00000004660	-0.120384	0.529872	0.92587	159.707	146.024	133.823	161.692	115.646	133.04	129.355	172.671	Fzd6
ENSRNOG00000004666	0.332283	0.421246	0.898125	116.087	43.2231	49.9479	77.416	82.4145	109.436	49.5862	120.622	Prr5l
ENSRNOG00000004667	-0.142253	0.666323	0.95186	123.826	54.9051	81.0476	137.193	87.7316	85.8325	74.3793	112.36	Gen1
ENSRNOG00000004668	0.662006	0.171888	0.754744	120.308	251.162	65.0266	217.549	471.89	207.071	175.708	180.106	Slc25a35
ENSRNOG00000004670	0.0457335	0.821915	0.979661	420.727	269.853	460.84	339.063	346.939	411.996	403.157	378.388	Ddx56
ENSRNOG00000004672	0.153901	0.643797	0.948583	100.609	43.2231	54.66	77.416	74.4389	67.5931	63.5997	102.446	Sec14l2
ENSRNOG00000004673	0.12221	0.718824	0.956807	187.85	92.2873	190.368	146.992	148.878	196.342	99.1724	228.024	Rbm43
ENSRNOG00000004677	0.359692	0.289609	0.845259	1338.87	554.892	913.199	1316.07	926.499	1641.55	1021.91	1701.1	Zeb2
ENSRNOG00000004680	-0.405494	0.316599	0.860301	57.6917	52.5687	62.1993	120.534	43.8658	35.4059	53.898	86.7484	Kif5c
ENSRNOG00000004681	-0.0934816	0.711699	0.955778	1196.75	2241.76	2085.56	1515	1573.85	1450.57	2135.44	1435.89	Eny2
ENSRNOG00000004682	-0.654064	0.120975	0.691079	69.6522	33.8776	33.9269	104.855	39.878	36.4788	40.9625	37.1779	Parpbp
ENSRNOG00000004685	0.00394207	0.980869	0.999577	334.893	255.834	279.897	304.764	241.927	320.799	319.076	297.423	Mta3
ENSRNOG00000004686	0.184034	0.323343	0.862612	3234.96	4425.12	3916.67	3584.66	5129.64	4086.7	4692.36	3316.27	Spop
ENSRNOG00000004687	-0.349189	0.19866	0.784661	1014.53	703.252	882.099	1194.56	630.072	1106.17	582.099	660.94	Thbd
ENSRNOG00000004688	0.177965	0.321942	0.862612	681.043	775.68	561.679	704.584	934.475	739.233	782.599	626.241	Rbfox2
ENSRNOG00000004693	-0.0196704	0.917615	0.994784	253.281	318.917	277.07	242.048	320.353	243.55	297.517	216.458	Pbx1
ENSRNOG00000004695	-0.871116	0.0885482	0.634431	14.0711	26.8684	16.9635	22.5388	2.65853	13.9478	12.9355	13.2188	Celf5
ENSRNOG00000004696	0.1826	0.467786	0.907203	448.87	351.626	372.253	593.85	377.512	584.734	613.36	429.611	Arhgap5
ENSRNOG00000004698	1.65522	0.00834966	0.252608	293.383	35.0458	202.619	106.815	436	987.074	191.877	397.39	Cd244
ENSRNOG00000004699	-1.3583	9.09505e-07	0.00144611	212.474	163.547	149.844	160.712	45.1951	51.4995	81.925	87.5746	Fibin
ENSRNOG00000004700	-0.31406	0.0596293	0.552652	303.937	310.739	296.86	232.248	200.719	241.404	218.826	256.941	Nxt1
ENSRNOG00000004709	0.636534	0.0291319	0.439461	277.202	197.425	206.389	426.278	544.999	431.309	376.208	370.953	Foxn3
ENSRNOG00000004710	-0.0671014	0.758659	0.967767	246.245	324.758	339.269	191.09	259.207	265.008	279.192	247.026	Rbks
ENSRNOG00000004711	-0.169175	0.383213	0.882743	1538.68	1949.71	1715.19	1221.02	1511.38	1569.66	1486.51	1146.73	Mta1
ENSRNOG00000004712	-1.80286	0.00401014	0.169598	115.383	881.986	187.54	485.075	143.561	53.6453	80.847	199.934	Angptl1
ENSRNOG00000004719	-0.0651764	0.817645	0.978462	116.087	235.975	251.625	167.571	164.829	160.936	216.67	192.499	Pp2d1
ENSRNOG00000004720	0.56325	0.0458714	0.511946	154.783	156.538	88.5869	219.509	237.939	218.873	258.711	199.934	Kcnj2
ENSRNOG00000004723	-0.0618997	0.705689	0.955177	906.885	1005.81	1128.07	782.98	914.536	998.876	964.775	785.693	Fcf1
ENSRNOG00000004725	0.985634	0.161588	0.748084	30.9565	9.34555	5.65448	20.5789	13.2927	26.8227	18.3253	73.5296	Cela1
ENSRNOG00000004726	0.13657	0.537907	0.927955	4189.68	6331.61	4007.14	4903.67	6855.03	5112.4	5174.21	4220.1	Mapkapk2
ENSRNOG00000004727	-0.234363	0.129044	0.703477	562.142	470.782	611.627	465.476	418.719	462.423	501.252	413.088	Nup37
ENSRNOG00000004730	-0.688082	0.000278031	0.0410167	209.66	167.052	221.467	223.429	151.536	105.145	122.888	132.188	Meis2
ENSRNOG00000004733	-0.109163	0.562159	0.932059	109.051	115.651	103.666	88.1955	99.695	95.4887	107.796	84.2699	Wdr25
ENSRNOG00000004735	0.240267	0.132943	0.710081	690.893	695.075	781.261	727.123	934.475	879.784	951.839	655.983	Gzf1
ENSRNOG00000004736	-0.244606	0.432655	0.899153	141.415	112.147	169.635	223.429	95.7072	118.02	133.667	196.63	Ralgps2
ENSRNOG00000004737	-0.0610642	0.791081	0.973257	2024.13	1228.94	1778.34	1759.99	1390.41	1793.9	1270.92	2054.7	Cd48
ENSRNOG00000004740	0.0892457	0.678024	0.95258	1130.62	1835.23	1325.03	1191.62	1689.5	1296.07	1633.11	1212.83	Mmadhc
ENSRNOG00000004741	-0.281094	0.115812	0.681225	11252	15798.6	15772.2	10875.5	11893	10909.3	11390.8	9998.37	Rpl19
ENSRNOG00000004742	0.157837	0.231755	0.812663	1666.73	1857.43	2123.26	1852.11	1940.73	2142.59	2354.27	1927.47	Chp1
ENSRNOG00000004744	0.620086	0.147389	0.727288	21.1067	9.34555	9.42414	14.6992	22.5975	23.6039	16.1694	23.1329	Fam84b
ENSRNOG00000004749	0.459404	0.103366	0.664579	584.656	242.984	393.929	459.596	571.585	622.286	457.055	663.419	Slc30a1
ENSRNOG00000004751	0.0281478	0.818874	0.979037	520.632	523.351	512.673	577.19	558.292	506.412	611.204	501.488	Jkamp
ENSRNOG00000004753	0.315373	0.32431	0.863138	38.6956	45.5595	35.8117	60.7569	53.1707	41.8434	80.847	48.7443	Napb
ENSRNOG00000004754	-0.0113112	0.979099	0.999577	58.3952	23.3639	59.3721	67.6165	59.817	30.0414	39.8845	77.6605	Tc2n
ENSRNOG00000004755	-0.0165877	0.907932	0.99166	976.537	1168.19	1052.68	949.571	1169.75	982.783	876.382	1069.9	Commd9
ENSRNOG00000004757	-0.303426	0.444866	0.902518	1991.77	1032.68	1411.74	711.444	695.207	1774.59	853.745	848.482	Tmem158
ENSRNOG00000004760	0.0691696	0.631148	0.947642	551.589	658.861	621.051	565.431	614.121	679.15	693.129	527.926	Lars2
ENSRNOG00000004763	-0.14447	0.643421	0.948583	3209.63	2042	4140.97	2313.66	2045.74	3482.66	1829.3	3232.82	Sirpa
ENSRNOG00000004766	-0.442831	0.147045	0.726332	392.585	492.978	361.887	273.406	216.67	225.31	233.917	440.351	Glis2
ENSRNOG00000004768	0.151467	0.732323	0.960552	178.704	205.602	530.579	235.188	162.171	281.102	504.486	328.818	Myf5
ENSRNOG00000004772	0.71791	0.0231081	0.396496	496.711	238.311	413.72	312.604	433.341	874.419	469.991	627.893	Cytip
ENSRNOG00000004773	-0.29966	0.105199	0.665123	504.451	760.494	617.281	583.07	572.914	413.069	521.733	494.053	Yaf2
ENSRNOG00000004774	-0.47971	0.180221	0.766794	75.2806	209.107	123.456	83.2957	75.7682	100.853	90.5487	83.4437	Ccdc175
ENSRNOG00000004775	-0.0443346	0.710947	0.955451	626.869	585.265	672.884	556.612	560.951	639.452	606.892	561.799	Cstf1
ENSRNOG00000004776	-0.0101507	0.943797	0.995374	424.949	337.608	402.411	417.459	364.219	445.256	363.273	399.869	Ftsj1
ENSRNOG00000004777	0.197801	0.092827	0.641096	1011.01	1099.27	1208.17	1046.59	1322.62	1240.28	1324.81	1120.29	Esf1
ENSRNOG00000004781	-0.719283	0.000340347	0.0459468	129.455	162.379	151.729	143.073	114.317	86.9055	75.4572	80.9652	Crmp1
ENSRNOG00000004783	-0.573119	0.184829	0.767165	47.8419	47.8959	33.9269	67.6165	30.5731	25.7498	17.2474	57.8323	Fam171b
ENSRNOG00000004784	-0.0825306	0.755216	0.966995	284.941	606.292	392.044	423.338	473.219	351.913	451.665	333.775	Ndufaf5
ENSRNOG00000004787	0.0350738	0.912426	0.993291	79.502	121.492	122.514	76.4361	142.232	79.3951	119.654	69.3987	AABR07053185.1
ENSRNOG00000004789	0.206492	0.161003	0.747793	466.458	343.449	441.05	370.421	453.28	468.86	495.862	456.875	Diexf
ENSRNOG00000004791	-0.0475503	0.802355	0.974486	1537.98	1006.98	1441.89	1371.93	1140.51	1388.34	1137.25	1519.34	Arf6
ENSRNOG00000004793	-0.160717	0.249418	0.825155	1857.39	1667.01	2223.15	1651.22	1624.36	1758.49	1555.5	1681.27	Ncln
ENSRNOG00000004794	-0.382348	0.11628	0.681677	257.502	324.758	360.002	280.266	210.024	247.841	315.842	164.409	Rtn1
ENSRNOG00000004805	-1.28486	0.0558776	0.540276	63.3201	4.67277	65.0266	50.9574	13.2927	15.0207	17.2474	29.7423	Stac2
ENSRNOG00000004806	0.248199	0.613514	0.944004	371.478	91.1191	147.017	429.218	179.451	299.341	340.636	414.74	Strn
ENSRNOG00000004807	0.103974	0.605305	0.940158	745.067	519.846	705.868	717.323	547.658	817.555	688.817	834.437	Arf2
ENSRNOG00000004810	-0.00488935	0.991524	0.999682	201.921	35.0458	110.262	150.912	97.0365	151.28	130.433	118.969	Plcb1
ENSRNOG00000004812	-0.202275	0.433724	0.899404	389.771	390.177	529.637	408.639	438.658	290.758	502.33	263.55	Sema6d
ENSRNOG00000004813	0.0898268	0.575857	0.934005	1850.36	1393.65	1830.17	1660.04	1454.22	1887.24	1951.11	1874.59	Rtcb
ENSRNOG00000004814	-0.344074	0.172894	0.756947	484.751	928.714	682.308	562.491	635.39	503.193	546.526	408.957	Elob
ENSRNOG00000004819	-0.289078	0.145446	0.724697	217.399	248.825	245.97	187.17	227.305	166.301	195.111	149.538	Porcn
ENSRNOG00000004820	0.0327621	0.939743	0.995374	2259.12	5937.93	2641.59	3271.07	6682.22	2496.65	3105.6	2149.71	Sar1b
ENSRNOG00000004821	0.517771	0.0541986	0.536364	119.605	178.734	149.844	138.173	140.902	284.32	234.995	176.802	Sntb1
ENSRNOG00000004823	0.585761	0.0450148	0.510332	160.411	100.465	100.838	203.83	239.268	187.759	173.552	249.505	Dock4
ENSRNOG00000004826	0.0816662	0.50565	0.918155	937.138	1141.32	912.257	1109.3	1090	1051.45	1127.55	1066.59	Sos2
[truncated: 12,329 more rows]

## Sheet: 14 days
				Non-adhesive implant				Adhesive implant
ID	log2FoldChange	pvalue	padj	14S1	14S2	14S3	14S4	14P1	14P2	14P3	14P4	Gene.name
ENSRNOG00000000001	-0.58695	0.394896	0.732421	36.1681	19.8639	24.315	8.04262	8.18566	35.9361	6.70691	8.02883	AABR07013255.1
ENSRNOG00000000008	1.14567	0.00233428	0.0387587	35.43	38.0004	52.5518	84.4475	166.442	69.9297	114.018	111.4	Alx4
ENSRNOG00000000010	-1.13524	0.0405937	0.233589	33.9537	25.9094	13.334	20.1065	5.45711	20.3962	11.1782	5.01802	Cbln1
ENSRNOG00000000012	-0.583733	0.242921	0.598378	35.43	103.638	43.1395	156.831	50.4782	67.9872	67.0691	39.1406	Tcf15
ENSRNOG00000000017	0.793318	0.467492	0.781656	23.62	25.9094	26.6681	0	2.72855	90.3259	12.296	27.0973	Steap1
ENSRNOG00000000021	-0.308951	0.30782	0.663272	90.7892	110.547	96.4757	52.277	50.4782	69.9297	96.1324	67.2415	AABR07061902.1
ENSRNOG00000000024	-0.251644	0.411721	0.742866	260.558	262.548	273.74	154.15	126.878	292.345	200.09	179.645	Hebp1
ENSRNOG00000000033	0.1977	0.585849	0.846544	517.425	440.459	529.44	1195.67	989.101	561.38	678.516	845.035	Tmcc2
ENSRNOG00000000034	-0.130028	0.782838	0.932018	95.218	76.0008	57.2579	25.4683	28.6498	90.3259	50.3019	63.2271	Nuak2
ENSRNOG00000000040	-0.460266	0.334489	0.684751	111.457	108.819	138.047	33.5109	31.3784	91.2971	77.1295	85.3064	RGD1304622
ENSRNOG00000000041	-0.802526	0.111015	0.407252	31.0012	29.364	52.5518	9.38305	13.6428	20.3962	14.5316	22.0793	Slc26a1
ENSRNOG00000000042	0.384439	0.121867	0.428279	129.91	101.047	130.987	67.0218	129.606	123.348	149.788	161.58	Xpr1
ENSRNOG00000000043	-0.260675	0.323737	0.674695	908.631	928.419	962.404	454.408	568.903	752.716	752.292	644.314	Idua
ENSRNOG00000000044	0.157306	0.179833	0.524494	236.2	228.003	218.051	266.747	256.484	270.978	267.159	257.926	Tmem175
ENSRNOG00000000047	-0.492587	0.285753	0.641848	1476.99	1114.97	1163.98	300.258	500.69	1025.64	801.476	555.997	Cd82
ENSRNOG00000000048	-0.219423	0.476433	0.786539	680.55	608.87	650.231	292.215	373.812	629.367	501.901	413.485	Gak
ENSRNOG00000000053	-0.679877	0.0723968	0.326451	78.9793	69.9553	37.6491	61.6601	54.5711	49.5335	22.3564	29.1045	Crp
ENSRNOG00000000054	0.0323237	0.897398	0.969901	179.364	214.184	207.07	351.194	260.577	201.048	234.742	272.98	Abhd8
ENSRNOG00000000060	-0.854719	0.0613049	0.298042	14.0244	13.8183	31.3742	20.1065	9.54994	7.76997	14.5316	12.0433	Cplx1
ENSRNOG00000000062	0.0416845	0.852811	0.956911	98.1705	120.91	104.319	88.4688	121.421	75.7572	100.604	128.461	Pcgf3
ENSRNOG00000000064	-0.196029	0.684227	0.892296	1454.1	1978.61	1637.73	5995.77	3563.49	2074.58	2140.62	1879.75	Atp5i
ENSRNOG00000000066	0.157923	0.212847	0.566153	198.555	189.138	224.326	189.002	226.47	206.875	233.624	229.825	Fbxo28
ENSRNOG00000000068	-0.339573	0.215233	0.570162	1878.53	1611.56	1775.78	3131.26	2163.74	1347.12	1389.45	1734.23	Ppp2r5a
ENSRNOG00000000073	0.595383	0.00196064	0.0348922	110.719	97.592	98.8288	77.7453	132.335	122.377	162.084	168.606	Tmed5
ENSRNOG00000000075	0.219571	0.107438	0.399983	142.458	133.001	130.987	155.491	174.627	152.486	158.73	166.598	Mtf2
ENSRNOG00000000081	0.169964	0.719805	0.90835	269.415	235.775	415.708	75.0644	174.627	390.441	282.808	273.984	Antxr2
ENSRNOG00000000082	-0.40461	0.225183	0.579973	290.821	230.593	256.484	121.98	125.513	250.581	150.906	153.551	Hltf
ENSRNOG00000000095	-0.0475078	0.807452	0.940866	150.577	194.32	210.992	242.619	215.556	201.048	191.147	162.584	Gpr89b
ENSRNOG00000000096	-0.161383	0.613808	0.860396	28.7868	50.9551	55.6892	68.3623	34.1069	49.5335	43.5949	52.1874	Pdzk1
ENSRNOG00000000098	0.785308	0.000126134	0.00508716	727.79	791.1	777.296	1028.11	1186.92	1278.16	1899.17	1358.88	Rnf115
ENSRNOG00000000104	-0.0697257	0.766192	0.924337	257.605	222.821	263.543	416.876	326.062	265.15	244.802	266.959	Thoc3
ENSRNOG00000000105	-1.20855	0.0178794	0.13804	46.5018	65.6371	67.4546	13.4044	16.3713	14.5687	29.0633	24.0865	Cplx2
ENSRNOG00000000108	-0.376523	0.189668	0.537538	566.879	724.599	596.11	316.343	347.891	554.582	427.007	369.326	Aga
ENSRNOG00000000111	-0.0476335	0.855656	0.957997	95.9561	118.32	125.497	195.704	140.521	138.888	133.02	102.368	Coprs
ENSRNOG00000000112	0.0238177	0.844936	0.954349	254.653	255.639	273.74	272.109	294.684	241.84	287.279	251.905	Champ1
ENSRNOG00000000113	-0.335329	0.13996	0.461298	78.9793	75.1372	80.7886	96.5114	81.8566	46.6198	72.6582	62.2235	Elac1
ENSRNOG00000000121	-0.107877	0.734047	0.913561	184.531	139.911	147.459	333.769	226.47	155.399	186.676	176.634	Pigv
ENSRNOG00000000122	0.0705197	0.635683	0.871737	704.908	698.69	568.658	784.155	699.874	826.53	639.392	723.599	Ak2
ENSRNOG00000000123	0.11139	0.506276	0.801482	619.286	772.963	567.873	540.196	630.296	794.479	612.565	664.386	Rnf19b
ENSRNOG00000000127	0.495351	0.00227245	0.0380566	596.404	626.143	756.903	860.56	1000.01	875.093	1089.87	1032.71	Kpna6
ENSRNOG00000000129	0.452685	0.48224	0.788615	2.9525	14.682	13.334	22.7874	10.9142	9.71246	20.1207	31.1117	Phf24
ENSRNOG00000000130	0.448472	0.204857	0.556852	1342.65	1476.83	1578.91	3633.92	2995.95	2046.42	3090.77	2823.14	Dnajb5
ENSRNOG00000000133	0.138762	0.457185	0.773338	501.186	494.006	558.461	747.963	660.31	522.53	687.459	659.368	Txndc15
ENSRNOG00000000137	-0.481396	0.29797	0.6542	194.865	103.638	177.264	56.2983	42.2926	119.463	117.371	102.368	Ly86
ENSRNOG00000000138	-0.378179	0.273151	0.630362	16.9769	18.1366	19.6089	24.1279	10.9142	17.4824	16.7673	14.0505	Glis1
ENSRNOG00000000142	-0.347528	0.506208	0.801466	718.933	687.462	919.265	179.618	221.013	787.681	562.263	398.431	Plxdc2
ENSRNOG00000000145	0.243909	0.492027	0.794235	77.503	113.138	72.1607	46.9153	94.1351	54.3898	91.6612	128.461	Pik3r3
ENSRNOG00000000150	-0.357227	0.0369364	0.221229	320.346	285.867	298.839	238.598	185.542	270.006	215.739	221.797	Dnajc1
ENSRNOG00000000151	0.0289158	0.91485	0.975458	132.862	127.82	129.419	61.6601	110.506	135.974	105.075	112.404	Ldlrap1
ENSRNOG00000000155	0.315268	0.0166433	0.131297	266.463	268.594	283.152	256.023	332.884	289.431	329.757	386.388	Cog3
ENSRNOG00000000156	-2.98049	1.49238e-05	0.00104129	64.9549	74.2736	76.0825	53.6175	1.36428	23.3099	6.70691	2.00721	LOC100911486
ENSRNOG00000000157	0.1724	0.327056	0.677684	372.753	382.595	432.18	553.6	521.154	450.658	439.303	545.961	Atg12
ENSRNOG00000000158	-1.58758	0.000100259	0.00432947	212.58	212.457	516.106	329.747	91.4066	155.399	55.8909	119.429	Cdo1
ENSRNOG00000000161	0.35929	0.0299374	0.1948	95.218	89.8192	98.0444	87.1284	136.428	100.038	120.724	121.436	Chm
ENSRNOG00000000164	-0.250832	0.448497	0.766196	1553.01	1570.11	1621.26	659.495	795.373	1509.32	1137.94	1099.95	Lamp2
ENSRNOG00000000165	-0.367441	0.420689	0.74926	400.063	589.007	455.71	1332.39	825.388	457.457	299.575	569.044	Pfkfb1
ENSRNOG00000000166	-0.15605	0.524129	0.81137	76.7649	67.3644	69.0233	53.6175	42.2926	77.6997	57.0088	62.2235	Apex2
ENSRNOG00000000167	-0.719453	0.318547	0.671912	11.0719	6.90917	19.6089	63.0005	21.8284	6.79872	16.7673	15.0541	Alas2
ENSRNOG00000000168	0.319489	0.235366	0.591102	413.349	221.093	235.307	205.087	388.819	317.597	358.82	280.006	Gatm
ENSRNOG00000000169	0.124525	0.511444	0.803694	90.7892	76.8645	90.9852	96.5114	111.871	107.808	88.3077	79.2847	Spata5l1
ENSRNOG00000000170	0.750601	0.0022436	0.0379357	288.606	268.594	297.271	273.449	331.519	378.786	676.28	510.835	Slc30a4
ENSRNOG00000000172	0.277628	0.273939	0.630362	213.318	221.093	221.188	391.407	356.076	272.92	277.219	358.287	Sqor
ENSRNOG00000000175	-0.208353	0.227067	0.582057	152.792	182.229	167.068	197.044	184.177	150.543	127.431	142.512	Mier2
ENSRNOG00000000177	-0.799768	0.154997	0.487408	36.9062	53.5461	43.1395	9.38305	8.18566	28.1661	26.8277	19.0685	Plpp2
ENSRNOG00000000184	-0.537982	0.226762	0.581713	17.715	16.4093	19.6089	9.38305	8.18566	17.4824	10.0604	8.02883	Tmprss6
ENSRNOG00000000185	0.100546	0.759713	0.922756	635.525	634.78	639.25	1455.71	1156.91	786.709	809.301	852.06	Mpst
ENSRNOG00000000186	-0.227978	0.627235	0.866953	462.066	380.868	369.431	1313.63	725.795	376.843	387.883	664.386	Tst
ENSRNOG00000000187	-0.571561	0.283705	0.639778	651.025	700.417	534.146	126.001	186.906	588.575	297.34	281.009	Csf2rb
ENSRNOG00000000190	0.30496	0.0548778	0.280605	97.4324	89.8192	100.397	83.107	114.599	105.866	112.9	127.458	AABR07058539.1
ENSRNOG00000000195	1.50079	0.00459147	0.0580861	10.3337	6.90917	3.13742	4.02131	24.557	19.4249	10.0604	17.0613	LOC108348048
ENSRNOG00000000204	0.189305	0.188371	0.535644	510.044	494.869	519.243	392.748	466.583	580.805	562.263	579.08	Syncrip
ENSRNOG00000000219	0.0875169	0.584313	0.845397	639.215	570.006	547.48	738.58	789.916	581.776	625.979	652.343	Ano10
ENSRNOG00000000221	0.0591844	0.606844	0.85689	364.633	352.368	399.237	340.471	366.99	382.671	350.995	418.503	Abhd5
ENSRNOG00000000230	-0.0147318	0.930742	0.982629	140.244	137.32	175.696	191.682	147.342	155.399	172.144	159.573	Lmf1
ENSRNOG00000000231	-0.977031	0.0221434	0.158873	168.292	149.411	178.049	54.9579	43.6569	108.78	58.1266	69.2487	Kctd17
ENSRNOG00000000236	0.173194	0.0696169	0.318786	762.482	749.645	785.924	781.474	806.288	913.943	805.947	941.381	Zfp207
ENSRNOG00000000237	0.627788	0.00353373	0.0492554	119.576	119.183	127.85	136.725	175.992	142.773	200.09	256.923	RGD1310429
ENSRNOG00000000239	0.608785	0.313926	0.668141	228.818	288.458	192.167	68.3623	181.449	695.412	136.374	173.624	Ccl7
ENSRNOG00000000244	0.0237804	0.880864	0.964921	166.078	134.729	146.674	154.15	154.163	149.572	130.785	176.634	Coil
ENSRNOG00000000245	0.453747	0.0341949	0.212956	87.8368	76.0008	93.3383	93.8305	124.149	95.1821	156.495	105.378	Slc16a6
ENSRNOG00000000246	0.166754	0.525431	0.812187	949.966	1012.19	947.501	1794.84	1581.2	1081.97	1243.01	1370.92	Amz2
ENSRNOG00000000247	0.223163	0.221812	0.576221	436.969	452.55	469.829	310.981	410.647	495.335	566.734	480.726	Mfsd11
ENSRNOG00000000248	-0.192377	0.00661857	0.0733128	2510.36	2424.25	2440.13	2557.55	2057.33	2236.78	2290.41	2102.55	Srsf2
ENSRNOG00000000249	0.0854339	0.756781	0.921358	124.005	116.592	97.2601	207.768	173.263	135.003	121.842	145.523	Mettl23
ENSRNOG00000000250	0.166181	0.264754	0.621085	208.889	202.093	227.463	245.3	230.563	224.358	295.104	238.858	Jmjd6
ENSRNOG00000000251	-3.9171	0.0122326	0.108212	31.0012	12.9547	17.2558	0	0	3.88498	0	0	St6galnac1
ENSRNOG00000000257	-0.633017	0.0751492	0.332285	104.814	93.2738	176.48	68.3623	64.121	102.952	55.8909	63.2271	Smpd3
ENSRNOG00000000258	0.431195	0.00545419	0.0647098	325.513	282.412	305.114	384.705	462.49	365.189	473.955	444.597	Prmt7
ENSRNOG00000000262	-0.483189	0.0333158	0.208906	155.006	148.547	123.928	92.4901	75.0352	91.2971	98.3681	108.389	Zfp821
ENSRNOG00000000264	0.231933	0.226381	0.581275	339.537	311.776	327.861	477.195	472.04	359.361	471.72	403.449	Def8
ENSRNOG00000000275	0.216254	0.428182	0.753937	39.8587	58.7279	32.9429	48.2557	65.4853	49.5335	42.4771	51.1838	Fam13c
ENSRNOG00000000277	0.690313	0.0842807	0.351896	14.0244	11.2274	14.1184	21.447	31.3784	16.5112	16.7673	32.1153	Tet1
ENSRNOG00000000279	0.0238064	0.945686	0.986905	187.483	278.094	381.981	585.771	287.862	365.189	429.242	371.334	Rtn4ip1
ENSRNOG00000000281	-0.477994	0.229982	0.584582	53.8831	86.3646	62.7484	69.7027	47.7497	63.131	17.8851	66.2379	Prodh1
ENSRNOG00000000283	-0.09224	0.486985	0.791268	200.032	238.366	194.52	213.129	180.085	205.904	201.207	203.732	Ess2
ENSRNOG00000000288	-1.34885	0.00132955	0.026382	370.538	469.823	453.357	136.725	85.9494	195.22	160.966	119.429	Scarf2
ENSRNOG00000000299	0.226438	0.337767	0.687436	115.885	132.138	122.359	85.7879	107.778	106.837	154.259	166.598	Foxo3
ENSRNOG00000000302	-0.115956	0.571521	0.83837	880.582	777.281	856.516	906.135	1102.34	709.01	726.582	621.231	Sesn1
ENSRNOG00000000303	-0.118286	0.416118	0.746188	199.293	169.275	210.992	187.661	162.349	178.709	165.437	199.717	Cep57l1
ENSRNOG00000000304	0.13728	0.11474	0.41478	2743.61	2622.89	2976.63	2721.09	2915.46	3217.74	3184.67	2851.24	Cd164
ENSRNOG00000000306	-0.420408	0.0993868	0.382031	128.434	154.593	176.48	87.1284	85.9494	113.636	114.018	96.346	Smpd2
ENSRNOG00000000307	-0.252329	0.512799	0.804766	319.608	288.458	292.565	101.873	154.163	282.633	242.567	163.587	Mical1
ENSRNOG00000000308	0.105888	0.586839	0.846627	115.147	88.0919	103.535	79.0857	107.778	117.521	105.075	88.3172	Zbtb24
ENSRNOG00000000312	-0.275921	0.0991435	0.381679	269.415	335.958	354.529	290.875	206.006	286.518	262.687	275.991	Fig4
ENSRNOG00000000314	-0.165233	0.371719	0.716728	1160.33	1109.79	1136.53	714.453	849.944	992.613	909.905	926.327	Sec63
ENSRNOG00000000316	0.197888	0.511864	0.803818	291.559	291.049	276.877	573.707	488.411	303.029	382.294	466.676	Sobp
ENSRNOG00000000321	-0.318261	0.644848	0.876347	219.961	321.276	137.262	812.304	371.083	264.179	51.4197	507.824	Cd24
ENSRNOG00000000322	0.00829944	0.94911	0.987736	295.25	267.73	257.269	331.088	308.327	284.575	270.512	291.045	Atg5
ENSRNOG00000000323	-0.258138	0.43544	0.757682	68.6455	72.5463	45.4926	36.1918	36.8355	47.5911	65.9513	37.1334	Prdm1
ENSRNOG00000000327	-0.36953	0.024694	0.170878	161.649	164.956	162.362	164.874	151.435	132.089	98.3681	125.451	Hace1
ENSRNOG00000000340	-0.0608648	0.796226	0.936156	1398.74	1523.47	1358.5	2529.4	1855.42	1566.62	1538.12	1564.62	Rtraf
ENSRNOG00000000341	-1.00962	0.00208074	0.0361791	652.502	543.233	611.797	284.172	173.263	364.217	261.57	239.861	Nid2
ENSRNOG00000000373	1.21303	0.00012545	0.00507457	18.4531	12.9547	15.6871	18.7661	40.9283	27.1949	36.888	47.1694	AABR07044900.1
ENSRNOG00000000378	1.08337	0.0436561	0.244402	10.3337	14.682	5.49049	36.1918	35.4712	26.2236	36.888	38.137	AABR07044914.1
ENSRNOG00000000383	0.634492	0.0184624	0.141632	5008.17	4522.91	4677.11	8135.11	11431.3	6515.12	9090.1	7645.46	Mypn
ENSRNOG00000000386	-0.957402	0.0398104	0.230934	19.9293	19.8639	22.7463	17.4257	4.09283	16.5112	5.58909	14.0505	Pbld1
ENSRNOG00000000387	0.20024	0.073517	0.328325	304.845	291.912	270.603	313.662	339.705	313.712	364.409	337.211	Slc25a16
ENSRNOG00000000392	0.103006	0.672726	0.887914	266.463	327.322	322.37	528.132	455.668	346.735	386.765	358.287	Supv3l1
ENSRNOG00000000394	-0.563969	0.071891	0.325371	591.237	572.597	432.964	412.854	266.034	562.351	290.633	239.861	Srgn
ENSRNOG00000000395	0.0211532	0.926602	0.980841	501.186	538.051	570.226	875.305	721.702	502.134	614.8	679.44	Kif1bp
ENSRNOG00000000396	0.0266323	0.765944	0.924337	558.76	620.961	561.598	595.154	600.282	598.288	617.036	563.022	Ddx50
ENSRNOG00000000397	0.0536747	0.570471	0.837954	661.359	646.007	651.015	734.559	658.946	686.671	751.174	691.483	Ccar1
ENSRNOG00000000398	-0.00641251	0.961578	0.990271	310.012	304.003	307.467	356.556	368.355	322.454	290.633	290.042	Zufsp
ENSRNOG00000000405	0.413592	0.386036	0.726866	321.084	608.007	662.78	1684.93	1125.53	711.923	1392.8	1131.06	Vgll2
ENSRNOG00000000406	0.282016	0.535722	0.818168	68.6455	58.7279	93.3383	209.108	95.4994	93.2396	191.147	139.501	Ros1
ENSRNOG00000000407	0.11591	0.516718	0.807194	84.1461	82.0464	77.6512	100.533	109.142	91.2971	87.1899	84.3028	Dcbld1
ENSRNOG00000000408	0.245021	0.106066	0.39755	525.544	471.551	577.286	525.451	552.532	604.115	765.706	566.033	Gopc
ENSRNOG00000000411	0.0292888	0.762113	0.923724	587.547	615.78	654.152	656.814	637.117	632.281	695.283	599.152	Nus1
ENSRNOG00000000412	-0.0459844	0.919417	0.977734	14.7625	14.682	11.7653	22.7874	23.1927	6.79872	17.8851	14.0505	Slc35f1
ENSRNOG00000000413	-0.648613	0.0896984	0.363163	60.5262	45.7732	48.63	107.235	45.0211	29.1374	32.4168	59.2126	Pln
ENSRNOG00000000414	1.13827	0.000447607	0.0125551	33.9537	25.0457	36.8647	29.4896	50.4782	49.5335	73.7761	102.368	Cep85l
ENSRNOG00000000415	-0.00634703	0.978202	0.995654	234.723	262.548	208.639	387.386	260.577	234.07	276.101	313.125	Asf1a
ENSRNOG00000000417	0.0231436	0.855064	0.957957	2170.82	1942.34	2018.15	2036.12	2439.33	1794.86	1936.06	2133.66	Numa1
ENSRNOG00000000418	0.0145786	0.955769	0.988754	64.2168	91.5465	58.8267	48.2557	68.2138	52.4473	71.5404	75.2703	Zbtb12
ENSRNOG00000000420	0.136859	0.487975	0.791809	217.747	278.958	238.444	320.364	306.962	316.626	314.107	219.789	Nelfe
ENSRNOG00000000421	0.145432	0.251813	0.608991	425.159	411.959	381.981	467.812	521.154	453.572	479.544	410.474	Skiv2l
ENSRNOG00000000422	-0.141828	0.424252	0.75133	86.3605	79.4554	86.2791	89.8092	73.671	70.901	92.779	72.2595	Dxo
ENSRNOG00000000423	-0.830583	0.0584801	0.291312	42.0731	65.6371	44.7083	32.1705	8.18566	36.9074	25.7098	32.1153	AABR07044388.1
ENSRNOG00000000431	-0.219961	0.331519	0.682669	662.835	602.825	610.228	394.088	410.647	627.425	484.016	428.539	Atf6b
ENSRNOG00000000432	0.05636	0.796796	0.936156	126.957	136.456	124.713	213.129	169.17	156.371	147.552	147.53	Fkbpl
ENSRNOG00000000433	-0.279374	0.534384	0.816765	212.58	191.729	222.757	75.0644	73.671	180.652	223.564	101.364	Prrt1
ENSRNOG00000000435	-0.0313456	0.769637	0.926401	434.755	436.141	481.594	525.451	442.026	458.428	465.013	465.672	Ppt2
ENSRNOG00000000436	-0.607605	0.0152163	0.124586	108.504	87.2282	62.7484	84.4475	46.3854	60.2173	50.3019	67.2415	Egfl8
ENSRNOG00000000437	0.035757	0.883504	0.966512	813.413	851.555	951.423	1529.44	1184.19	865.38	1106.64	1089.91	Agpat1
ENSRNOG00000000438	-0.122805	0.382351	0.723444	443.613	443.05	455.71	576.388	493.868	427.348	431.478	406.46	Rnf5
ENSRNOG00000000439	-0.408391	0.158655	0.493337	47.2399	67.3644	55.6892	100.533	51.8425	44.6773	57.0088	48.173	Ager
ENSRNOG00000000440	-0.0972627	0.318061	0.671594	526.282	504.369	480.81	494.621	503.418	459.399	484.016	432.553	Pbx2
ENSRNOG00000000441	-0.259032	0.412244	0.743151	125.481	80.3191	89.4165	48.2557	55.9354	86.4409	74.8939	71.2559	Gpsm3
ENSRNOG00000000442	-0.372011	0.0786295	0.33981	414.826	666.735	403.159	426.259	403.826	354.505	393.472	326.171	Notch4
ENSRNOG00000000443	-1.33583	0.0376683	0.224038	2549.48	2039.93	3724.9	424.918	461.126	1845.37	671.809	483.737	LOC103689965
ENSRNOG00000000451	-0.0659101	0.890807	0.968071	2561.29	1346.42	1738.92	487.919	971.365	2163.94	1056.34	1670	RT1-Ba
ENSRNOG00000000454	-0.243681	0.678714	0.890442	91.5274	64.7734	83.1417	12.0639	39.564	88.3834	27.9455	57.2054	RT1-DOb
ENSRNOG00000000456	-0.28897	0.520358	0.808632	611.905	456.005	489.438	116.618	327.426	455.514	280.573	308.106	Psmb8
ENSRNOG00000000457	-0.272461	0.501847	0.799469	653.978	589.007	552.186	155.491	381.998	487.566	397.944	349.254	Tap1
ENSRNOG00000000459	-0.101699	0.819124	0.944696	517.425	423.187	430.611	116.618	297.412	519.617	314.107	256.923	Psmb9
ENSRNOG00000000463	-0.461364	0.228312	0.583728	33.9537	23.3184	26.6681	54.9579	25.9213	25.2524	32.4168	16.0577	Col11a2
ENSRNOG00000000464	-0.168325	0.20586	0.558353	746.981	710.781	830.632	953.05	770.816	663.361	705.344	741.664	Rxrb
ENSRNOG00000000465	-0.540233	0.0770407	0.337009	1220.86	1124.47	1151.43	577.728	517.061	996.498	650.571	638.292	Slc39a7
ENSRNOG00000000466	0.00517195	0.987501	0.997304	318.131	390.368	336.488	813.645	545.711	410.837	442.656	462.662	Hsd17b8
ENSRNOG00000000467	-0.0928442	0.64361	0.875705	301.155	302.276	319.233	490.6	309.691	323.425	355.466	331.189	Ring1
ENSRNOG00000000470	-0.0130601	0.938065	0.984498	1186.17	1265.24	1471.45	1040.18	1096.88	1315.07	1440.87	1067.83	Vps52
ENSRNOG00000000471	-0.3256	0.426186	0.752657	49.4543	40.5914	37.6491	18.7661	25.9213	20.3962	48.0662	24.0865	B3galt4
ENSRNOG00000000473	-0.129422	0.731843	0.912677	654.716	562.234	536.499	1575.01	886.78	654.62	650.571	848.046	Pfdn6
ENSRNOG00000000474	-0.280769	0.0368577	0.221049	834.818	829.1	820.436	686.303	601.646	653.649	763.47	594.134	Rgl2
ENSRNOG00000000476	0.0785847	0.542993	0.822088	282.701	280.685	281.584	317.683	297.412	267.093	346.524	314.128	Zbtb22
ENSRNOG00000000477	-0.511375	0.0103633	0.0975637	521.116	577.779	663.565	369.96	366.99	406.952	364.409	360.294	Daxx
ENSRNOG00000000478	-1.18262	0.0935775	0.369801	12.5481	15.5456	36.8647	6.70218	2.72855	13.5974	11.1782	4.01442	AA926063
ENSRNOG00000000479	-0.678966	0.223474	0.578286	86.3605	74.2736	44.7083	21.447	20.4642	69.9297	20.1207	31.1117	Kifc1
ENSRNOG00000000480	-0.191954	0.252033	0.609278	488.638	509.551	530.224	347.173	412.012	415.693	442.656	376.352	Phf1
ENSRNOG00000000481	-0.163758	0.584257	0.845397	673.907	728.917	714.548	1513.35	918.158	680.843	805.947	832.991	Cuta
ENSRNOG00000000483	-1.23241	0.00592304	0.068502	194.865	254.776	287.074	58.9792	61.3925	96.1534	86.0721	95.3424	Syngap1
ENSRNOG00000000485	-0.133423	0.55663	0.831188	420.731	347.186	360.803	227.874	264.67	376.843	308.518	289.038	Bak1
ENSRNOG00000000487	1.25429	0.000565866	0.0146652	51.6687	167.547	135.693	146.108	287.862	275.834	390.119	238.858	Grm4
ENSRNOG00000000488	-0.016327	0.896684	0.969901	224.39	193.457	229.032	215.81	214.191	219.502	224.682	195.703	Hmga1
ENSRNOG00000000490	-0.22027	0.0514495	0.270342	1443.03	1423.29	1363.99	1570.99	1294.7	1232.51	1373.8	1077.87	Rps10
ENSRNOG00000000493	0.0501244	0.837988	0.952118	425.898	388.641	395.315	735.9	556.625	452.601	506.372	494.777	Snrpc
ENSRNOG00000000495	0.42578	0.0689683	0.317701	143.934	146.82	185.892	126.001	197.82	138.888	243.685	231.833	Uhrf1bp1
ENSRNOG00000000498	-0.281601	0.0144198	0.12008	456.899	469.823	447.083	414.195	380.633	410.837	336.464	345.24	Anks1a
ENSRNOG00000000500	-2.03507	0.0609276	0.297587	52.4068	15.5456	5.49049	5.36175	1.36428	0	7.82473	10.036	Scube3
ENSRNOG00000000501	0.0381436	0.836069	0.951949	202.984	223.684	212.56	296.236	276.948	200.077	234.742	245.883	Zfp523
ENSRNOG00000000502	-0.803843	0.0742711	0.330018	140.244	80.3191	87.8478	36.1918	27.2855	72.8435	50.3019	47.1694	Def6
ENSRNOG00000000503	0.183803	0.184593	0.530889	181.578	207.275	213.345	245.3	253.755	225.329	242.567	236.851	Ppard
ENSRNOG00000000504	-0.0449162	0.754476	0.92001	194.127	182.229	225.11	241.279	203.277	215.617	194.501	199.717	Fance
ENSRNOG00000000506	-0.0579754	0.550844	0.826521	528.497	580.37	506.694	525.451	514.332	508.933	547.731	486.748	Tead3
ENSRNOG00000000511	0.0891917	0.429963	0.755608	469.447	428.368	494.928	391.407	461.126	489.508	471.72	480.726	Srpk1
ENSRNOG00000000512	-0.0552887	0.876656	0.963446	56.8355	21.5911	43.9239	37.5322	40.9283	27.1949	44.7128	42.1514	Slc26a8
ENSRNOG00000000513	0.066615	0.723446	0.909097	1577.37	1555.43	1636.17	2368.55	2055.97	1688.03	1667.79	2058.39	Mapk14
ENSRNOG00000000515	0.408086	0.460953	0.775283	45.0256	60.4552	74.5138	14.7448	25.9213	71.8722	109.546	52.1874	Mapk13
ENSRNOG00000000516	-0.137324	0.854829	0.957957	11.81	13.8183	3.92178	20.1065	19.0999	15.5399	1.11782	9.03244	Pxt1
ENSRNOG00000000517	0.220917	0.194566	0.543119	174.935	167.547	196.873	130.022	207.37	177.738	213.503	187.674	Kctd20
ENSRNOG00000000519	-0.137447	0.393289	0.73162	994.253	810.964	916.911	664.856	728.524	800.307	846.189	708.545	Stk38
ENSRNOG00000000520	-0.185835	0.109638	0.404708	1997.36	2028.7	1833.04	1648.74	1465.23	1760.87	1653.25	1722.18	Srsf3
ENSRNOG00000000521	0.978482	0.000620247	0.0156868	866.558	1191.83	687.095	853.858	1367.01	2161.99	2354.13	1208.34	Cdkn1a
ENSRNOG00000000523	-0.187447	0.265185	0.621694	250.962	184.82	180.402	225.193	199.184	185.508	165.437	188.678	Ppil1
ENSRNOG00000000524	0.33304	0.126023	0.436913	527.759	591.598	670.624	926.241	815.838	706.096	955.735	938.37	RGD735065
ENSRNOG00000000525	-0.0947688	0.874282	0.962739	499.71	494.869	1457.33	289.534	253.755	1226.68	697.519	389.398	Pi16
ENSRNOG00000000527	-0.268253	0.0601217	0.296289	2080.03	1922.48	2002.46	1663.48	1481.6	1905.58	1571.65	1410.06	Mtch1
ENSRNOG00000000528	-0.363359	0.499824	0.798501	305.583	298.822	341.195	48.2557	125.513	291.374	187.794	168.606	Fgd2
ENSRNOG00000000529	0.216938	0.538224	0.819693	97.4324	108.819	97.2601	38.8727	64.121	115.578	109.546	110.396	Pim1
ENSRNOG00000000531	-0.137818	0.650506	0.878606	59.788	77.7281	57.2579	130.022	72.3067	71.8722	79.3651	68.2451	Ccdc167
ENSRNOG00000000532	-0.0226626	0.910842	0.974003	726.314	637.371	763.178	424.918	630.296	649.764	590.208	646.321	Cmtr1
ENSRNOG00000000536	0.72953	0.0194473	0.147488	227.342	174.456	210.207	249.321	570.268	212.703	334.228	312.121	Mdga1
ENSRNOG00000000540	0.565137	0.00103145	0.0222833	140.982	152.865	143.537	159.512	244.206	168.026	248.156	222.8	Btbd9
ENSRNOG00000000541	0.0730896	0.812657	0.942958	2008.44	2102.98	2049.52	4233.1	3553.94	2082.35	2574.34	2720.77	Glo1
ENSRNOG00000000542	0.701385	0.375788	0.718927	5.16687	16.4093	7.0592	4.02131	16.3713	18.4537	17.8851	1.0036	Dnah8
ENSRNOG00000000543	-0.768585	0.0720656	0.325912	94.4799	82.0464	77.6512	24.1279	34.1069	57.3035	33.5346	39.1406	Frk
ENSRNOG00000000546	-0.114896	0.595607	0.852262	161.649	139.047	122.359	92.4901	117.328	127.233	101.722	132.476	Nt5dc1
ENSRNOG00000000547	-1.11711	0.00192739	0.0344805	23.62	22.4548	27.4524	20.1065	8.18566	10.6837	10.0604	14.0505	Tspyl4
ENSRNOG00000000549	0.141191	0.541952	0.821461	1381.03	1530.38	1351.44	2347.1	2245.6	1592.84	1652.14	1795.45	Tspyl1
ENSRNOG00000000551	-0.133025	0.717882	0.907471	45.0256	45.7732	45.4926	24.1279	20.4642	55.361	32.4168	38.137	Fam241b
ENSRNOG00000000552	0.603318	0.301541	0.658013	26.5725	12.9547	7.0592	5.36175	24.557	13.5974	13.4138	29.1045	Col13a1
ENSRNOG00000000557	-0.052386	0.649918	0.878327	3199.77	3113.44	3092.71	3983.78	3300.19	3170.15	3169.02	3265.73	Ppa1
ENSRNOG00000000560	0.111701	0.760616	0.922976	1782.57	2074.48	1776.56	4179.48	3725.84	1964.83	1880.17	3029.88	Lrrc20
ENSRNOG00000000561	-0.188784	0.473833	0.785038	135.077	129.547	74.5138	79.0857	80.4923	100.038	96.1324	91.328	Pald1
ENSRNOG00000000562	-0.480017	0.365794	0.71246	102.599	68.228	63.5328	16.0852	34.1069	73.8147	40.2415	32.1153	Prf1
ENSRNOG00000000563	-0.822073	0.110462	0.406269	360.943	314.367	303.546	56.2983	110.506	219.502	118.489	137.494	Adamts14
ENSRNOG00000000565	-0.041207	0.908335	0.97285	870.248	841.191	939.658	379.343	431.111	941.137	916.612	657.361	Sgpl1
ENSRNOG00000000566	0.319357	0.380351	0.722399	33.2156	34.5458	43.1395	77.7453	72.3067	39.8211	50.3019	70.2523	Pcbd1
ENSRNOG00000000567	-1.15719	6.93977e-06	0.000576847	278.273	185.684	261.19	139.405	100.956	92.2684	105.075	91.328	Unc5b
ENSRNOG00000000568	-0.453849	0.247186	0.603011	366.109	364.459	395.315	170.235	145.978	381.7	259.334	159.573	Slc29a3
ENSRNOG00000000569	-0.0757443	0.85778	0.95815	1123.42	858.464	952.992	313.662	455.668	1013.98	993.741	620.227	Vsir
ENSRNOG00000000571	-0.0214067	0.874679	0.962739	29419.4	24189.9	29009.4	22555.5	23472.4	26703.4	28524.5	24928.5	Psap
ENSRNOG00000000572	-0.195284	0.541788	0.82141	40.5968	43.1823	55.6892	24.1279	25.9213	43.7061	39.1237	35.1261	Chst3
ENSRNOG00000000576	-0.0872665	0.818036	0.944673	560.974	543.233	468.26	1305.58	893.601	471.054	593.562	748.689	Anapc16
ENSRNOG00000000579	-0.376511	0.239688	0.595175	1064.37	871.419	1082.41	530.813	474.768	970.275	764.588	524.885	Marcks
ENSRNOG00000000581	-0.126385	0.436095	0.757887	259.082	311.776	277.662	355.216	256.484	242.812	317.461	282.013	Cdc40
ENSRNOG00000000582	-0.215326	0.683802	0.892275	30.2631	71.6826	51.7675	167.555	70.9424	54.3898	46.9484	102.368	Ddo
ENSRNOG00000000583	-0.118859	0.506074	0.801409	809.722	684.871	734.941	1045.54	766.724	635.195	782.473	827.973	Cdk19
ENSRNOG00000000585	-0.0438852	0.857921	0.95815	659.883	608.87	834.554	1164.84	818.566	691.527	712.051	944.392	Amd1
ENSRNOG00000000586	0.0321325	0.86245	0.959147	501.186	539.779	464.338	670.218	668.496	471.054	490.723	592.126	Gtf3c6
ENSRNOG00000000587	0.339281	0.0671839	0.3128	176.412	165.82	140.4	225.193	197.82	213.674	247.038	230.829	Rpf2
ENSRNOG00000000588	0.148855	0.649198	0.877702	39.8587	68.228	39.2178	68.3623	79.1281	42.7348	48.0662	68.2451	Slc16a10
ENSRNOG00000000589	1.09669	0.0158715	0.127496	5.16687	8.63646	4.70613	10.7235	15.007	18.4537	13.4138	13.0469	RGD1310495
ENSRNOG00000000593	0.108612	0.656962	0.881208	377.181	389.504	381.197	652.792	536.161	380.728	461.659	559.008	Rev3l
ENSRNOG00000000595	-0.919248	0.00365908	0.0504091	138.029	114.001	123.144	88.4688	43.6569	95.1821	41.3593	64.2307	Traf3ip2
ENSRNOG00000000596	-0.355649	0.342187	0.691136	848.843	794.554	926.324	325.726	425.654	859.553	530.964	447.607	Fyn
ENSRNOG00000000598	0.239912	0.321548	0.673444	58.3118	46.6369	71.3763	79.0857	81.8566	87.4121	68.187	62.2235	Tube1
ENSRNOG00000000599	-0.594144	0.223793	0.578779	1307.96	1271.29	1639.3	372.641	412.012	1305.35	701.99	622.235	Lama4
ENSRNOG00000000604	0.141073	0.51941	0.808209	1706.54	1806.75	1599.3	2710.36	2588.03	1790.01	2139.51	2105.56	Hdac2
ENSRNOG00000000605	0.0900782	0.79326	0.935686	50.9306	46.6369	37.6491	103.214	61.3925	68.9585	61.48	58.209	Hs3st5
ENSRNOG00000000609	0.4167	0.0375283	0.223302	321.084	373.959	374.922	549.579	527.975	472.997	558.909	595.137	Ipmk
ENSRNOG00000000610	0.0899714	0.817897	0.944673	1703.59	2073.61	1750.68	5184.81	3593.51	2456.28	2522.92	2826.15	Cisd1
ENSRNOG00000000611	0.274087	0.366179	0.712802	2115.46	2033.89	2011.09	4171.44	4173.32	2716.58	2970.05	2630.45	Ube2d1
ENSRNOG00000000613	0.242138	0.39598	0.733424	685.717	654.644	712.195	1288.16	1266.05	746.888	915.494	1019.66	Tfam
ENSRNOG00000000614	-0.929129	0.0402408	0.232343	405.968	437.869	463.554	130.022	87.3137	244.754	229.153	193.696	Bicc1
ENSRNOG00000000622	0.00121841	0.996756	0.999088	1351.5	1665.97	1345.17	3132.6	2092.8	1747.27	1801.92	1855.66	Hint1
ENSRNOG00000000632	-0.743153	0.21203	0.565297	93.0036	61.3189	54.9049	21.447	9.54994	65.0735	26.8277	36.1298	Cdk1
ENSRNOG00000000633	-0.0832748	0.807084	0.940784	467.232	357.549	494.928	949.029	709.424	413.751	448.245	568.04	Rhobtb1
ENSRNOG00000000634	0.112197	0.835832	0.951949	39.8587	62.1825	78.4355	222.512	148.706	63.131	127.431	94.3388	Cabcoco1
ENSRNOG00000000635	0.265521	0.35104	0.698697	115.147	88.9555	97.2601	46.9153	99.5922	90.3259	116.253	116.418	Arid5b
ENSRNOG00000000638	1.40487	3.9529e-09	1.13029e-06	72.3361	67.3644	113.732	81.7666	244.206	168.997	253.745	222.8	Zfp365
ENSRNOG00000000639	-0.0198041	0.94392	0.986456	35.43	45.7732	58.8267	56.2983	45.0211	36.9074	63.7157	47.1694	Ado
ENSRNOG00000000640	-0.732015	0.107126	0.399338	134.339	196.048	85.4947	46.9153	50.4782	98.0959	78.2473	52.1874	Egr2
ENSRNOG00000000641	-0.001164	0.9959	0.999075	198.555	187.411	170.205	281.492	221.013	160.256	205.679	246.887	Nrbf2
ENSRNOG00000000645	-0.396793	0.222639	0.577547	718.195	787.645	783.571	315.003	354.712	586.633	572.323	465.672	Reep3
ENSRNOG00000000648	0.0707425	0.524552	0.811473	713.028	705.599	714.548	634.026	642.574	709.981	746.703	807.901	Jmjd1c
ENSRNOG00000000653	-0.821523	0.132183	0.448694	22.1437	18.1366	18.8245	26.8087	10.9142	25.2524	7.82473	4.01442	Nr5a2
ENSRNOG00000000655	-0.194928	0.726139	0.910065	1758.95	817.009	1316.15	213.129	495.233	1135.39	1126.76	829.981	Ptprc
ENSRNOG00000000657	0.613991	0.00153274	0.0291027	479.042	543.233	600.032	552.26	819.93	603.144	862.956	1041.74	Nek7
ENSRNOG00000000658	0.173666	0.610232	0.859101	1727.95	1835.25	1420.47	3735.8	3147.39	2007.57	1983.01	2693.67	Acacb
ENSRNOG00000000661	-0.288739	0.0218009	0.157206	241.367	241.821	222.757	222.512	169.17	203.962	203.443	182.656	Hps4
ENSRNOG00000000662	-0.0353819	0.857692	0.95815	83.408	92.4101	94.907	97.8518	117.328	86.4409	73.7761	83.2991	Srrd
ENSRNOG00000000663	0.14591	0.166877	0.505975	369.8	353.231	389.04	418.216	427.019	414.722	399.061	447.607	Tfip11
ENSRNOG00000000664	-0.470572	0.0258074	0.175903	403.016	404.186	343.548	316.343	212.827	346.735	285.044	213.768	Tpst2
ENSRNOG00000000665	-0.0349206	0.815785	0.943571	530.711	575.188	596.894	432.961	463.854	589.546	519.786	513.845	Pitpnb
ENSRNOG00000000692	-0.192124	0.552677	0.828014	80.4555	69.0917	72.1607	46.9153	34.1069	81.5847	70.4226	49.1766	Ung
ENSRNOG00000000695	0.08398	0.619297	0.862272	93.0036	90.6828	102.751	91.1497	99.5922	95.1821	88.3077	117.422	Ssh1
ENSRNOG00000000697	-0.448596	0.280157	0.637024	1265.14	1294.61	1307.52	424.918	458.397	1089.74	961.324	636.285	Coro1c
ENSRNOG00000000699	-0.288774	0.642859	0.875208	529.973	285.003	366.294	37.5322	147.342	326.339	293.986	230.829	Selplg
ENSRNOG00000000700	-1.71495	0.00833018	0.0848501	312.965	279.821	404.727	38.8727	25.9213	98.0959	76.0117	115.414	Tmem119
ENSRNOG00000000701	0.0928751	0.784554	0.932403	1593.61	1831.79	1648.72	4018.63	2839.06	1857.02	2543.04	2454.82	Iscu
ENSRNOG00000000702	-0.0993867	0.458931	0.774168	417.778	376.55	357.666	428.94	428.383	338.965	338.699	370.33	Sart3
ENSRNOG00000000704	-0.516517	0.348832	0.696581	359.466	367.05	410.218	73.724	111.871	350.62	252.627	131.472	Cmklr1
ENSRNOG00000000708	-0.982285	0.00446908	0.057258	37.6443	42.3187	32.1586	38.8727	31.3784	16.5112	19.0029	11.0396	Sgsm1
ENSRNOG00000000718	-0.0842114	0.639331	0.873545	560.974	527.688	607.875	384.705	428.383	523.502	539.907	474.705	Cggbp1
ENSRNOG00000000720	-0.0806507	0.73467	0.913779	97.4324	131.274	119.222	131.363	79.1281	139.859	97.2503	133.479	MGC95208
ENSRNOG00000000723	-0.0296817	0.930828	0.982629	1839.4	1492.38	1848.73	717.133	1275.6	1808.46	1710.26	985.539	RT1-CE5
ENSRNOG00000000728	-0.556847	0.0577849	0.289643	476.828	783.327	578.07	427.599	302.869	575.949	319.696	341.225	Clic2
ENSRNOG00000000729	-0.00628553	0.983712	0.996875	113.671	126.956	101.182	199.725	169.17	129.176	84.9542	153.551	Tmlhe
ENSRNOG00000000763	-0.644416	0.0995936	0.382031	364.633	243.548	239.228	95.171	135.063	204.933	139.727	124.447	RT1-M3-1
ENSRNOG00000000768	1.99529	3.41252e-05	0.0019546	21.4056	37.1368	35.296	14.7448	47.7497	174.824	138.61	74.2667	Ubd
ENSRNOG00000000774	-0.260581	0.0628479	0.301883	1045.18	864.51	936.52	754.666	809.016	718.722	795.887	688.472	Gabbr1
ENSRNOG00000000775	-0.829392	0.0352681	0.216153	38.3824	34.5458	31.3742	21.447	9.54994	22.3387	12.296	26.0937	Mog
ENSRNOG00000000777	-0.817465	0.0166782	0.131497	1544.16	1703.97	2086.39	624.643	809.016	949.879	836.129	787.829	RT1-S3
ENSRNOG00000000778	0.150291	0.572883	0.839195	123.267	112.274	105.888	184.98	185.542	109.751	125.196	161.58	Znrd1as1
ENSRNOG00000000779	-0.227899	0.199324	0.54815	153.53	164.956	139.615	193.023	111.871	156.371	144.199	138.497	Znrd1
ENSRNOG00000000780	0.00236046	0.985264	0.996876	496.757	508.687	506.694	565.664	470.676	501.163	614.8	490.762	Ppp1r11
ENSRNOG00000000785	-0.161317	0.270698	0.62821	276.058	218.502	242.366	229.215	249.663	207.847	194.501	215.775	Trim39
ENSRNOG00000000786	-0.0880865	0.59137	0.849568	177.15	185.684	194.52	221.172	177.356	214.645	186.676	150.541	Rpp21
ENSRNOG00000000787	-0.833251	0.0215244	0.155973	104.075	184.82	148.243	69.7027	66.8496	68.9585	100.604	49.1766	AABR07044364.1
ENSRNOG00000000795	-0.878689	0.0231588	0.164	284.916	289.321	276.877	88.4688	125.513	169.968	116.253	100.36	RT1-N3
ENSRNOG00000000796	0.346823	3.05702e-06	0.000311283	1253.33	1256.6	1235.36	1215.78	1518.44	1558.85	1529.18	1702.11	Ranbp2
ENSRNOG00000000798	0.141499	0.220858	0.575447	517.425	460.323	564.736	568.345	541.618	567.208	598.033	617.217	Gnl1
ENSRNOG00000000799	0.227218	0.312761	0.667119	1614.28	1744.56	1786.76	2880.6	2676.71	2016.31	2245.7	2451.81	Abcf1
ENSRNOG00000000800	-0.390961	0.35087	0.698562	778.721	811.827	767.1	285.513	297.412	838.185	424.771	455.636	Man1a1
ENSRNOG00000000801	-0.932908	0.0336368	0.210246	96.6942	69.9553	82.3573	32.1705	25.9213	58.2748	41.3593	22.0793	Msl3l2
ENSRNOG00000000802	-0.434098	0.20882	0.562189	28.7868	35.4095	26.6681	14.7448	19.0999	22.3387	16.7673	21.0757	Tbc1d32
ENSRNOG00000000804	-0.1043	0.797672	0.936444	377.919	454.278	384.334	1222.48	648.032	486.594	523.139	608.184	Mrps18b
ENSRNOG00000000805	-0.906233	0.0485587	0.261125	1290.98	1059.69	1237.71	427.599	236.02	844.984	419.182	642.307	Gja1
ENSRNOG00000000808	1.0692	5.89449e-12	5.73955e-09	323.298	402.459	381.197	474.514	780.366	756.601	926.672	844.031	Hsf2
ENSRNOG00000000809	-0.331317	0.125343	0.435443	166.816	180.502	170.205	116.618	96.8637	118.492	144.199	145.523	Atat1
ENSRNOG00000000811	0.213252	0.664287	0.884866	19.9293	14.682	22.7463	8.04262	8.18566	23.3099	15.6495	29.1045	Pkib
ENSRNOG00000000812	0.0791342	0.83791	0.952118	183.793	223.684	205.501	562.983	383.362	312.741	274.983	267.962	RGD1302996
ENSRNOG00000000814	-1.19307	0.0208969	0.153533	8.85749	13.8183	18.8245	24.1279	4.09283	5.82748	7.82473	10.036	Fabp7
ENSRNOG00000000815	0.355967	0.265833	0.622331	1662.26	1457.83	1951.48	839.113	1218.3	1911.41	2567.63	1869.71	Smpdl3a
ENSRNOG00000000816	-0.403428	0.268331	0.62496	687.193	624.416	651.015	266.747	272.855	596.345	472.837	344.236	Ppp1r18
ENSRNOG00000000818	-0.594007	0.0108401	0.100525	64.9549	54.4097	50.1987	48.2557	36.8355	39.8211	30.1811	38.137	Nrm
ENSRNOG00000000823	0.02843	0.873679	0.962739	305.583	321.276	297.271	395.429	319.241	275.834	334.228	412.481	Gcc2
ENSRNOG00000000824	-0.886694	0.114462	0.413967	685.717	647.734	723.176	116.618	155.528	515.732	279.455	224.807	Dse
ENSRNOG00000000825	-0.950325	0.000811699	0.0187862	124.743	172.729	188.245	97.8518	72.3067	73.8147	58.1266	98.3532	Calhm5
ENSRNOG00000000826	0.189089	0.278829	0.636043	1248.91	1520.88	1360.07	2003.95	1852.69	1693.85	1786.27	1653.94	Flot1
ENSRNOG00000000827	-0.290499	0.354497	0.701584	331.418	795.418	440.023	546.898	342.433	557.495	480.662	346.243	Ier3
ENSRNOG00000000831	-0.0516404	0.794754	0.936156	201.508	212.457	141.184	198.385	190.999	207.847	181.087	146.526	Gtf2h4
ENSRNOG00000000833	0.0528019	0.790003	0.93488	227.342	223.684	192.951	328.407	279.677	241.84	236.978	245.883	Vars2
ENSRNOG00000000839	-0.226648	0.268756	0.62563	97.4324	126.956	101.966	116.618	79.1281	103.923	78.2473	114.411	Nfkbil1
ENSRNOG00000000841	-0.121493	0.303	0.659449	3762.96	3515.9	3120.95	3162.09	3405.24	3293.5	2782.25	2989.74	Ddx39b
ENSRNOG00000000842	-0.877996	0.00907699	0.0897315	465.756	620.961	601.601	265.406	225.106	399.182	221.328	217.782	Ddah2
ENSRNOG00000000847	-0.037466	0.89346	0.9691	563.927	654.644	542.774	1163.5	836.302	689.585	624.861	695.498	Csnk2b
ENSRNOG00000000848	0.015502	0.949537	0.987736	246.533	231.457	276.093	432.961	313.784	242.812	337.581	302.085	Gpank1
ENSRNOG00000000850	0.538736	0.110186	0.405962	11.0719	16.4093	19.6089	14.7448	24.557	23.3099	19.0029	23.0829	Apom
ENSRNOG00000000851	0.0598471	0.766547	0.924337	1568.51	1494.11	1673.81	2357.83	2156.92	1500.58	1914.82	1819.53	Bag6
ENSRNOG00000000852	0.140684	0.140957	0.46299	2517.74	2233.39	2543.66	2687.57	2825.42	2589.34	2916.39	2671.59	Prrc2a
ENSRNOG00000000853	-0.614337	0.197371	0.546597	982.443	938.783	706.704	218.491	287.862	738.147	459.424	374.344	Aif1
ENSRNOG00000000854	-0.486662	0.334856	0.685194	60.5262	36.2731	56.4736	12.0639	16.3713	29.1374	39.1237	34.1225	Ncr3
ENSRNOG00000000855	-0.133556	0.79415	0.936094	132.124	115.729	105.104	28.1492	40.9283	133.061	102.839	71.2559	Lst1
ENSRNOG00000000857	-0.571003	0.212837	0.566153	17.715	13.8183	10.1966	9.38305	8.18566	6.79872	7.82473	12.0433	Msh5
ENSRNOG00000000858	-0.0967038	0.726368	0.910065	59.0499	73.4099	62.7484	101.873	75.0352	50.5048	88.3077	62.2235	Sapcd1
ENSRNOG00000000860	0.718371	0.0208062	0.153274	208.151	222.821	263.543	487.919	511.604	371.987	563.381	492.77	Vwa7
ENSRNOG00000000866	-0.0957986	0.453832	0.770475	314.441	311.776	287.074	301.598	240.113	302.058	315.225	276.995	Rbmx
ENSRNOG00000000867	0.322501	0.171378	0.511476	837.771	773.827	817.298	1416.84	1376.56	1044.09	1228.48	1155.15	Vars
ENSRNOG00000000869	0.545153	1.45781e-05	0.00102437	427.374	389.504	463.554	410.174	582.546	564.294	712.051	610.191	Arhgef6
ENSRNOG00000000875	0.993218	0.00165686	0.0309401	31287.6	36952	25851.6	66524.5	81054.4	61580.9	87290.5	89791.5	Fhl1
ENSRNOG00000000879	0.262715	0.197856	0.547316	317.393	338.549	386.687	510.706	522.518	382.671	441.538	512.842	Slc9a6
ENSRNOG00000000881	0.459903	0.0171571	0.133725	448.779	485.369	506.694	741.261	829.48	690.556	712.051	762.739	Mmgt1
ENSRNOG00000000885	-0.704775	0.062953	0.302116	26.5725	41.455	43.1395	21.447	23.1927	28.1661	16.7673	14.0505	Auts2
ENSRNOG00000000888	0.0793001	0.704515	0.901187	680.55	766.918	740.431	1112.56	960.451	724.55	799.241	998.586	Sbds
ENSRNOG00000000891	-0.0263489	0.891584	0.968502	157.22	152.865	157.655	205.087	169.17	154.428	131.903	201.724	AABR07035107.1
ENSRNOG00000000893	-0.145469	0.570912	0.837954	574.26	589.007	627.484	1123.29	735.345	573.035	657.278	665.39	Tmem248
ENSRNOG00000000894	0.525255	0.0229614	0.163017	953.656	1018.24	938.089	1487.88	1945.46	1159.67	1620.84	1599.75	Fry
ENSRNOG00000000895	0.209285	0.472935	0.784522	792.007	985.42	795.336	1579.03	1406.57	936.281	979.209	1474.29	Rabgef1
ENSRNOG00000000900	-0.674933	0.135168	0.453846	199.293	229.73	241.581	88.4688	66.8496	216.588	110.664	81.2919	Tpst1
ENSRNOG00000000901	-0.336263	0.00463358	0.0583779	259.082	243.548	252.562	225.193	182.813	199.105	206.797	189.681	Crcp
ENSRNOG00000000902	0.406281	0.0966956	0.376351	935.941	1034.65	1258.89	1814.95	1510.25	1441.33	1959.54	1768.35	Hsph1
ENSRNOG00000000903	-0.137792	0.235702	0.591513	219.223	228.866	209.423	205.087	188.27	195.22	206.797	194.699	Asl
ENSRNOG00000000906	-0.195942	0.696891	0.89699	282.701	547.552	631.406	230.555	151.435	704.153	306.282	315.132	Medag
ENSRNOG00000000907	-0.551597	0.28776	0.643139	347.656	318.685	361.588	76.4049	88.678	305.943	194.501	164.591	Alox5ap
ENSRNOG00000000909	0.234932	0.139502	0.460345	312.226	289.321	291.78	415.535	414.74	362.275	373.352	384.38	Uspl1
ENSRNOG00000000913	-0.0218802	0.957749	0.989009	495.281	443.05	456.495	148.788	240.113	439.003	537.671	305.096	Gusb
ENSRNOG00000000917	-0.12996	0.750524	0.919769	72.3361	93.2738	52.5518	190.342	114.599	78.6709	79.3651	98.3532	Nupr2
ENSRNOG00000000918	-0.107739	0.739638	0.915115	197.079	217.639	191.383	422.237	287.862	178.709	282.808	202.728	Zbed5
ENSRNOG00000000920	0.0372053	0.9211	0.978525	2127.27	1676.34	1948.34	3907.37	3674	1722.99	1591.77	2921.49	Phkg1
ENSRNOG00000000921	0.137179	0.533244	0.816028	928.56	932.738	912.99	1514.69	1387.47	1008.15	1118.94	1198.3	Ubl3
ENSRNOG00000000922	-0.22043	0.63533	0.87166	1300.57	1028.6	1229.08	3603.09	2342.46	1140.24	971.385	1691.07	Sumf2
ENSRNOG00000000923	0.459811	0.000528011	0.0140309	1770.76	1748.88	1846.37	2198.32	2432.51	2361.1	2983.46	2619.41	Cct6a
ENSRNOG00000000924	-0.0775054	0.84887	0.955636	114.409	73.4099	61.1797	44.2344	39.564	108.78	73.7761	56.2018	Slc7a1
ENSRNOG00000000925	-0.431655	0.0900596	0.363761	84.8843	104.501	76.8668	150.129	72.3067	76.7284	76.0117	80.2883	Psph
ENSRNOG00000000926	-0.192734	0.491028	0.793751	377.181	442.187	384.334	805.602	503.418	412.78	428.125	410.474	Mrps17
ENSRNOG00000000931	-0.237512	0.00978595	0.0942	596.404	584.688	563.952	518.749	495.233	485.623	478.427	466.676	Sfswap
ENSRNOG00000000936	-0.576502	0.021786	0.157206	493.067	500.915	533.362	273.449	248.298	363.246	316.343	281.009	Stx2
ENSRNOG00000000937	0.0237675	0.927501	0.981358	76.7649	111.41	157.655	100.533	94.1351	111.693	127.431	120.433	Slc46a3
ENSRNOG00000000938	-0.0086026	0.946823	0.987132	1765.59	1660.79	1541.26	2075	1624.85	1887.13	1796.34	1685.05	Ran
ENSRNOG00000000940	0.0365439	0.861021	0.959147	356.514	602.825	413.355	542.877	518.425	525.444	505.254	413.485	Flt1
ENSRNOG00000000942	-0.127681	0.67744	0.890021	209.627	143.365	225.11	103.214	113.235	140.831	195.618	175.631	Pan3
ENSRNOG00000000954	-0.0441446	0.774706	0.929107	789.055	804.918	682.389	973.157	845.852	870.236	719.875	711.555	Polr1d
ENSRNOG00000000955	-0.253951	0.108536	0.402276	161.649	142.502	157.655	147.448	124.149	149.572	107.311	129.465	Lnx2
ENSRNOG00000000956	-0.461955	0.30765	0.663263	15.5006	39.7277	28.2368	14.7448	12.2785	15.5399	25.7098	18.0649	Rasl11a
ENSRNOG00000000957	-0.218402	0.203887	0.555355	4589.65	5077.37	4628.48	6966.25	5008.26	4585.25	4389.68	4287.4	Rpl21
ENSRNOG00000000962	0.0690022	0.7238	0.909275	324.036	280.685	343.548	257.364	237.384	373.93	357.702	296.063	Slc15a4
ENSRNOG00000000967	-0.540348	0.085001	0.353272	112.933	82.0464	78.4355	65.6814	61.3925	80.6134	58.1266	34.1225	Aacs
ENSRNOG00000000968	0.239899	0.284185	0.640332	635.525	628.734	666.702	1109.88	930.437	796.422	941.204	917.294	Rnf6
ENSRNOG00000000974	0.191562	0.425166	0.751831	260.558	265.139	261.975	438.323	413.376	272.92	340.935	369.326	Zfp358
ENSRNOG00000000975	0.0715766	0.676942	0.889625	291.559	405.05	356.097	466.472	395.64	408.895	411.357	375.348	Mcoln1
ENSRNOG00000000977	-0.243071	0.0546684	0.279955	226.604	245.275	244.719	209.108	200.549	194.249	211.268	179.645	Pnpla6
ENSRNOG00000000979	-0.324416	0.295971	0.652366	43.5493	25.9094	33.7273	32.1705	20.4642	33.0224	32.4168	22.0793	Bri3bp
ENSRNOG00000000981	-0.19549	0.544955	0.823799	1412.03	1786.02	1227.52	718.474	869.044	1122.76	1590.66	911.273	Scarb1
ENSRNOG00000000983	0.229255	0.153557	0.485335	130.648	111.41	137.262	120.639	124.149	146.658	167.673	147.53	Zfp394
ENSRNOG00000000985	-0.0799697	0.460404	0.774939	346.18	316.094	301.977	324.386	289.227	320.511	315.225	293.052	Cpsf4
ENSRNOG00000000987	0.278179	0.138934	0.460016	222.175	206.411	203.932	298.917	338.341	250.581	259.334	277.998	Ptcd1
ENSRNOG00000000988	0.0308807	0.776636	0.929591	329.203	333.367	375.706	359.237	388.819	345.764	354.349	340.222	Xab2
ENSRNOG00000000989	0.167218	0.355886	0.703005	437.708	478.46	443.161	688.984	601.646	554.582	574.559	563.022	Bud31
ENSRNOG00000000990	0.0967043	0.619865	0.862601	1164.76	1241.92	1242.42	1912.8	1543	1319.92	1542.59	1536.52	Pdap1
ENSRNOG00000000991	-0.390815	0.365046	0.711307	4031.63	3680.86	3794.71	1139.37	1458.41	3635.37	2505.03	2047.35	Arpc1b
ENSRNOG00000000994	-0.331542	0.551952	0.827323	295.988	209.866	252.562	37.5322	88.678	232.128	169.908	142.512	Stxbp2
ENSRNOG00000000996	-0.0574444	0.629127	0.868051	810.46	759.145	791.415	750.644	705.331	854.697	778.002	652.343	Arpc1a
ENSRNOG00000000999	-0.124493	0.267025	0.624201	554.331	558.779	547.48	630.005	459.761	565.265	526.493	541.946	Smurf1
ENSRNOG00000001001	-1.86345	0.0324858	0.205577	45.0256	39.7277	95.6914	100.533	0	50.5048	8.94255	17.0613	Retn
ENSRNOG00000001003	0.0984999	0.629794	0.868435	474.614	523.369	500.419	786.836	665.767	550.697	558.909	666.393	Trappc5
ENSRNOG00000001004	-0.150354	0.373859	0.718339	1062.16	1013.92	909.852	671.559	784.459	865.38	843.953	805.894	Ncor2
ENSRNOG00000001007	-0.259137	0.407462	0.740278	81.1936	45.7732	82.3573	49.5961	62.7567	36.9074	64.8335	54.1946	Baiap2l1
ENSRNOG00000001009	0.0514273	0.764003	0.924056	433.279	508.687	478.457	617.941	466.583	531.272	631.568	477.716	Bri3
ENSRNOG00000001010	0.243454	0.311171	0.66601	823.008	646.007	851.81	530.813	634.389	790.594	1122.29	830.984	Tecpr1
ENSRNOG00000001030	0.727281	0.00241403	0.0392609	3681.76	4338.09	3699.02	4688.85	6208.82	6314.07	9807.74	4830.35	Tsc22d1
ENSRNOG00000001032	0.227502	0.105069	0.395413	963.99	1026.88	994.563	1316.31	1336.99	1136.36	1284.37	1272.57	Ccz1b
ENSRNOG00000001033	-0.0335427	0.875359	0.962739	211.103	171.866	174.127	294.896	225.106	203.962	209.032	190.685	Nufip1
ENSRNOG00000001034	0.029636	0.841654	0.953185	445.827	415.414	433.749	501.323	478.861	369.074	522.021	462.662	Evi5l
ENSRNOG00000001035	-0.19761	0.241531	0.597125	199.293	217.639	192.167	266.747	222.377	188.422	171.026	179.645	Gtf2h3
ENSRNOG00000001037	0.227056	0.211158	0.56463	148.363	190.866	156.087	120.639	180.085	200.077	160.966	182.656	Gpalpp1
ENSRNOG00000001039	-0.00148196	0.989801	0.997918	417.04	436.141	458.064	530.813	469.311	446.773	475.073	443.593	Eif2b1
ENSRNOG00000001040	0.612743	2.47241e-06	0.000263311	231.033	235.775	238.444	221.172	353.348	302.058	399.061	365.312	Pms2
ENSRNOG00000001043	0.0116954	0.931018	0.982629	193.388	185.684	177.264	180.959	190.999	210.76	175.498	166.598	Ddx55
ENSRNOG00000001044	0.391601	0.221192	0.575548	456.161	457.732	504.341	1066.99	860.859	648.792	928.908	816.934	Aimp2
ENSRNOG00000001047	0.0537829	0.746305	0.918529	500.448	499.187	514.537	672.899	635.753	484.652	523.139	623.238	Map2k7
ENSRNOG00000001048	0.499445	0.200379	0.549721	21.4056	8.63646	18.0402	10.7235	19.0999	23.3099	20.1207	22.0793	Ankrd61
ENSRNOG00000001049	-0.0612062	0.814527	0.943406	24429	26134.8	25701	48151.2	33408.4	24727	29578.6	31530.2	Tpt1
ENSRNOG00000001050	0.242439	0.149627	0.479368	885.011	927.556	1011.82	1265.37	1252.41	993.585	1319.03	1268.56	Eif2ak1
ENSRNOG00000001052	0.522297	0.00682208	0.0746377	103.337	100.183	129.419	77.7453	159.62	135.003	158.73	142.512	Slc25a30
ENSRNOG00000001053	0.0126042	0.863726	0.959211	2968	2862.12	2934.27	2977.11	2949.57	3131.3	3033.76	2728.8	Tmed2
ENSRNOG00000001055	-0.0114183	0.977828	0.99554	749.196	1246.24	998.484	2546.83	1703.98	1044.09	978.092	1768.35	Rilpl1
ENSRNOG00000001056	-0.116376	0.510725	0.803194	161.649	150.274	125.497	178.278	158.256	122.377	153.141	133.479	Snapc2
ENSRNOG00000001057	-0.862741	0.0594933	0.294165	16.2387	17.2729	9.41226	26.8087	10.9142	7.76997	8.94255	10.036	Ctxn1
ENSRNOG00000001058	-0.0245171	0.929393	0.982425	727.79	842.918	776.512	1548.2	1128.26	846.927	907.669	943.388	Timm44
ENSRNOG00000001059	0.211827	0.238561	0.594078	135.815	130.411	130.987	96.5114	117.328	158.313	150.906	147.53	Usp42
ENSRNOG00000001060	-0.0191533	0.946291	0.987132	343.228	373.959	346.685	721.155	421.562	397.24	420.3	517.86	Snrnp35
ENSRNOG00000001061	-0.585721	0.0246305	0.170611	383.086	329.913	331.782	168.895	189.634	213.674	207.914	199.717	Rilpl2
ENSRNOG00000001062	0.0394033	0.794283	0.936156	681.288	646.007	766.315	823.028	695.781	638.109	794.769	865.107	Kmt5a
ENSRNOG00000001064	0.391424	0.000362918	0.010887	566.141	607.143	553.755	662.176	772.181	717.751	785.827	851.056	Sbno1
ENSRNOG00000001065	0.00809105	0.952537	0.988278	468.709	452.55	520.028	392.748	418.833	447.744	461.659	518.863	Cyth3
ENSRNOG00000001068	0.00950375	0.901314	0.970949	3304.58	3056.44	3245.66	3399.35	3439.34	3349.83	3237.2	3065.01	Rac1
ENSRNOG00000001069	-0.0465533	0.775254	0.929209	245.057	233.184	297.271	289.534	219.649	267.093	301.811	239.861	Elavl1
ENSRNOG00000001070	0.238461	0.362007	0.70891	979.491	962.102	1033.78	1863.21	1526.63	1169.38	1609.66	1398.02	Cdk2ap1
ENSRNOG00000001072	0.168655	0.548031	0.825443	42.8112	30.2276	29.8055	30.83	27.2855	44.6773	34.6524	43.155	Cers4
ENSRNOG00000001073	1.07951	0.00200603	0.0354686	35.43	20.7275	28.2368	60.3196	96.8637	68.9585	67.0691	68.2451	RGD1563482
ENSRNOG00000001074	0.299214	0.228664	0.583894	65.693	66.5007	48.63	50.9366	60.0282	55.361	88.3077	82.2955	Mphosph9
ENSRNOG00000001079	0.186609	0.257629	0.615361	301.893	249.594	341.195	290.875	298.777	403.067	334.228	310.114	Daglb
ENSRNOG00000001080	-0.0194255	0.920877	0.978364	374.229	423.187	377.275	615.26	447.483	451.629	413.593	447.607	Arl6ip4
ENSRNOG00000001081	-0.063613	0.770917	0.927304	73.0743	58.7279	58.8267	46.9153	53.2068	64.1022	52.5375	59.2126	Ogfod2
ENSRNOG00000001082	0.546682	0.230482	0.585166	31.7393	70.819	72.1607	127.341	62.7567	89.3546	164.319	121.436	Abcb9
ENSRNOG00000001083	-0.396023	0.0629071	0.302061	484.209	389.504	431.395	332.428	244.206	409.866	307.4	283.016	Kdelr2
ENSRNOG00000001086	0.198325	0.263152	0.619673	145.41	167.547	140.4	187.661	225.106	163.169	174.38	171.616	Vps37b
ENSRNOG00000001088	0.00289249	0.989552	0.997918	121.052	86.3646	76.0825	124.661	103.685	101.981	92.779	108.389	Rfc3
ENSRNOG00000001090	-0.540855	0.0304169	0.1967	185.269	228.866	225.11	123.32	125.513	165.112	119.607	115.414	Stard13
ENSRNOG00000001091	-0.0863754	0.65437	0.880773	318.131	411.959	334.92	302.939	245.57	342.85	392.354	307.103	Hip1r
ENSRNOG00000001094	-0.140551	0.518664	0.808065	49.4543	51.8188	52.5518	61.6601	42.2926	45.6486	45.8306	59.2126	Zfp316
ENSRNOG00000001098	0.0949352	0.413544	0.744321	535.878	606.279	599.248	664.856	626.203	581.776	666.22	690.48	Pds5b
ENSRNOG00000001099	-0.201151	0.389642	0.729534	70.1218	69.0917	90.2009	52.277	72.3067	52.4473	61.48	62.2235	Rbak
ENSRNOG00000001101	-0.0186103	0.912785	0.974858	322.56	367.05	370.216	273.449	306.962	389.47	340.935	281.009	Rnf216
ENSRNOG00000001103	-0.914498	0.242815	0.598378	98.9086	115.729	192.167	12.0639	20.4642	135.003	33.5346	33.1189	AABR07035437.1
ENSRNOG00000001104	0.261909	0.177749	0.521105	137.291	142.502	168.636	99.1923	152.799	154.428	181.087	172.62	Foxk1
ENSRNOG00000001106	-0.0413521	0.832293	0.951067	472.399	494.869	489.438	741.261	609.832	467.169	535.435	519.867	Denr
ENSRNOG00000001107	-0.444615	0.254547	0.612726	91.5274	57.8643	86.2791	28.1492	36.8355	62.1597	44.7128	51.1838	AABR07035428.1
ENSRNOG00000001108	0.168917	0.228392	0.583807	391.206	437.869	384.334	343.152	508.875	425.406	384.53	436.568	N4bp2l2
ENSRNOG00000001111	-0.00875762	0.982643	0.996532	108.504	75.1372	87.0634	24.1279	75.0352	68.9585	79.3651	72.2595	Brca2
ENSRNOG00000001114	0.192205	0.290003	0.645977	259.82	332.504	283.152	387.386	428.383	318.569	349.877	343.233	Wipi2
ENSRNOG00000001117	0.588285	0.0838666	0.351547	22.1437	13.8183	20.3932	21.447	19.0999	26.2236	31.2989	39.1406	Fbxl18
ENSRNOG00000001120	-0.0582229	0.653897	0.880474	555.069	578.643	658.859	505.344	538.889	617.712	511.961	540.943	Med13l
ENSRNOG00000001123	0.172907	0.467802	0.781967	126.219	136.456	145.89	226.534	197.82	142.773	188.911	182.656	RGD1562310
ENSRNOG00000001124	0.303619	0.366968	0.71307	31.0012	25.0457	21.1776	32.1705	36.8355	21.3674	29.0633	47.1694	Rnft2
ENSRNOG00000001126	0.176531	0.2819	0.638498	614.119	616.643	701.998	877.986	901.787	714.837	791.416	764.746	Fbxw8
ENSRNOG00000001128	-0.876169	0.162254	0.498509	19.1912	13.8183	13.334	13.4044	2.72855	18.4537	7.82473	3.01081	Tesc
ENSRNOG00000001129	0.29642	0.0835697	0.350918	95.9561	104.501	132.556	108.575	150.07	135.003	136.374	122.44	Fbxo21
ENSRNOG00000001130	-0.0227254	0.969583	0.992443	42.0731	26.773	46.277	107.235	92.7708	22.3387	25.7098	77.2775	Nos1
ENSRNOG00000001134	-0.337058	0.0298705	0.194551	121.79	122.638	124.713	139.405	117.328	95.1821	95.0146	95.3424	Rfc5
ENSRNOG00000001135	0.375438	0.163054	0.499263	1123.42	1398.24	1247.13	2331.02	1924.99	1655.97	1892.47	2433.74	Wsb2
ENSRNOG00000001136	-0.0100321	0.974364	0.994221	2290.4	2544.3	2284.83	5270.6	3603.06	2561.18	3001.34	3135.26	Pebp1
ENSRNOG00000001138	-0.352227	0.431968	0.756562	211.103	162.365	234.522	48.2557	98.2279	171.911	119.607	125.451	Taok3
ENSRNOG00000001139	0.146854	0.342953	0.691372	476.09	481.051	556.892	621.962	572.996	506.019	598.033	683.454	Suds3
ENSRNOG00000001142	0.0210326	0.857848	0.95815	504.139	490.551	468.26	604.537	541.618	508.933	528.728	512.842	Prkab1
ENSRNOG00000001143	0.635061	0.0097352	0.094054	215.532	179.638	145.106	234.576	418.833	256.409	262.687	264.952	Cit
ENSRNOG00000001148	0.0258187	0.890255	0.968071	12189.4	12920.1	11617.1	19148.1	14334.5	13651.8	14286.8	14604.4	Rplp0
ENSRNOG00000001149	-0.0470804	0.695546	0.89656	1933.88	1969.11	1915.4	2168.83	2271.52	1731.73	1879.05	1849.64	Pxn
ENSRNOG00000001151	-0.179927	0.549931	0.82626	54.6212	68.228	63.5328	96.5114	80.4923	38.8498	59.2444	70.2523	Sirt4
ENSRNOG00000001156	-0.605316	0.347556	0.695593	14.0244	24.1821	11.7653	2.68087	4.09283	12.6262	10.0604	8.02883	Msi1
ENSRNOG00000001158	-0.0226812	0.962874	0.990822	735.171	752.236	901.224	170.235	424.29	909.086	732.171	454.633	Abcg1
ENSRNOG00000001161	0.172744	0.60566	0.855581	304.845	335.958	363.941	766.73	626.203	411.808	441.538	513.845	Gatc
ENSRNOG00000001163	-0.54278	0.0382126	0.225856	287.868	306.594	266.681	176.938	133.699	239.898	187.794	151.544	Srsf9
ENSRNOG00000001169	0.0633941	0.833847	0.951931	151.315	106.228	103.535	206.427	184.177	101.01	148.67	157.566	Slc37a1
ENSRNOG00000001170	-0.402632	0.0345356	0.213578	1277.69	1284.24	1196.14	1301.56	701.238	1191.72	1087.64	844.031	Cox6a1
ENSRNOG00000001171	0.0506273	0.878865	0.964318	205.198	299.685	214.129	541.536	305.598	374.901	309.636	311.117	Coq5
ENSRNOG00000001172	0.455319	0.0874979	0.358597	3360.68	3049.53	3759.42	5954.22	5942.79	4032.61	6580.6	5546.92	Rnf10
ENSRNOG00000001173	-1.27671	0.00301251	0.0450849	18.4531	19.0002	14.1184	26.8087	6.82138	5.82748	10.0604	9.03244	Cabp1
ENSRNOG00000001174	-0.082243	0.764755	0.924056	59.788	81.1827	45.4926	45.5748	53.2068	67.016	52.5375	47.1694	Pde9a
ENSRNOG00000001177	-0.0131812	0.968124	0.992201	778.721	876.601	723.176	1688.95	1376.56	826.53	1008.27	816.934	Acads
ENSRNOG00000001178	0.00675633	0.963005	0.990822	326.251	310.049	387.472	331.088	369.719	346.735	364.409	283.016	Sppl3
ENSRNOG00000001181	0.215954	0.202324	0.552511	139.505	137.32	140.4	190.342	195.092	156.371	177.733	172.62	Wdr4
ENSRNOG00000001182	-0.21792	0.572617	0.839097	1042.23	1392.2	1257.32	3447.6	1758.55	1442.3	1624.19	1310.71	Ndufv3
ENSRNOG00000001184	0.280825	0.171331	0.511476	436.231	429.232	470.613	676.92	571.632	506.99	671.809	689.476	Pknox1
ENSRNOG00000001185	-0.0520279	0.766462	0.924337	442.874	463.778	433.749	652.792	469.311	493.393	519.786	434.561	RGD1311899
ENSRNOG00000001187	-0.634251	0.302154	0.658401	88.5749	129.547	171.774	17.4257	31.3784	102.952	57.0088	71.2559	Oasl
ENSRNOG00000001189	-0.152221	0.605071	0.855175	224.39	331.64	298.839	258.704	143.249	282.633	353.231	221.797	Sik1
ENSRNOG00000001190	-0.22513	0.223468	0.578286	910.845	960.374	942.011	639.388	706.695	868.294	754.528	627.253	Git2
ENSRNOG00000001191	-0.242901	0.296785	0.652861	281.225	201.23	272.956	156.831	165.078	223.387	197.854	186.67	Tchp
ENSRNOG00000001192	-0.403618	0.21857	0.572881	351.347	274.639	286.29	159.512	130.971	298.173	186.676	194.699	Gltp
ENSRNOG00000001193	0.720528	0.0977588	0.378793	12.5481	8.63646	7.84355	21.447	27.2855	16.5112	21.2386	16.0577	Hsf2bp
ENSRNOG00000001194	0.353301	0.00523184	0.0628228	364.633	342.867	323.154	422.237	450.211	453.572	503.019	442.589	Rrp1b
ENSRNOG00000001195	-0.439329	0.431285	0.756103	98.9086	152.865	115.3	36.1918	38.1998	136.946	88.3077	34.1225	Trpv4
ENSRNOG00000001199	0.0560038	0.872802	0.962739	159.435	249.594	160.008	396.769	285.134	307.885	179.969	227.818	Pop5
ENSRNOG00000001201	-0.042756	0.894956	0.969257	892.392	886.101	851.81	378.003	519.789	916.856	846.189	639.296	Cstb
ENSRNOG00000001203	0.0923699	0.408788	0.741628	439.922	380.004	425.121	406.152	433.84	451.629	478.427	398.431	Rrp1
ENSRNOG00000001204	-0.111774	0.696068	0.896693	1310.17	1070.06	1242.42	660.835	697.145	1265.53	1145.76	857.078	Ankrd13a
ENSRNOG00000001205	-0.0577915	0.822362	0.945803	301.893	267.73	333.351	560.302	384.726	343.821	355.466	318.143	Agpat3
ENSRNOG00000001210	0.123414	0.286974	0.6429	344.704	321.276	380.412	371.301	391.547	389.47	348.76	412.481	Pwp2
ENSRNOG00000001211	-0.058862	0.870694	0.962011	1697.69	1886.2	1918.53	4608.42	3103.73	1876.45	2385.43	2338.4	RGD1303003
ENSRNOG00000001214	-0.346277	0.260894	0.617557	625.929	481.051	472.182	313.662	218.284	476.882	352.113	441.586	Pfkl
ENSRNOG00000001215	-0.135556	0.479402	0.787258	103.337	100.183	86.2791	120.639	114.599	88.3834	83.8364	86.31	RGD1309594
ENSRNOG00000001216	-0.743809	0.229242	0.583992	310.75	112.274	158.44	24.1279	62.7567	127.233	73.7761	98.3532	Trpm2
ENSRNOG00000001217	-0.541235	0.289498	0.645482	11.0719	25.0457	10.981	10.7235	12.2785	10.6837	12.296	5.01802	Lrrc3
ENSRNOG00000001222	0.372707	0.111891	0.409474	1739.76	2033.89	1636.95	2729.13	3380.68	2143.54	2247.93	2763.93	Ube2g2
ENSRNOG00000001223	-0.0878177	0.796481	0.936156	1367.74	1335.2	1672.25	584.43	833.573	1486.98	1279.9	1067.83	Pttg1ip
ENSRNOG00000001224	-0.0280083	0.956094	0.988754	2345.02	1269.56	1560.08	396.769	714.881	1633.64	1942.77	1174.22	Itgb2
ENSRNOG00000001225	-0.153886	0.208294	0.562161	204.46	190.002	205.501	227.874	177.356	188.422	187.794	186.67	Fam207a
ENSRNOG00000001227	-0.640775	0.026372	0.178466	241.367	228.003	193.736	127.341	113.235	162.198	146.434	86.31	Adarb1
ENSRNOG00000001228	-0.470335	0.0973058	0.377697	696.051	701.281	712.195	380.684	323.334	572.064	526.493	376.352	Pofut2
ENSRNOG00000001229	-1.33342	0.00380828	0.0516184	1905.84	1748.88	1555.38	451.727	345.162	872.179	566.734	462.662	Col18a1
ENSRNOG00000001232	0.227206	0.293444	0.650126	53.1449	57.8643	61.1797	46.9153	76.3995	67.016	65.9513	50.1802	Slc19a1
ENSRNOG00000001235	-0.170302	0.170757	0.510922	1276.95	1169.38	1421.25	1182.26	975.458	1244.17	1140.18	1127.05	Gna12
ENSRNOG00000001236	-0.42421	0.00021932	0.00755346	276.796	295.367	291.78	257.364	201.913	214.645	220.21	200.721	Brat1
ENSRNOG00000001237	-0.206088	0.202004	0.552103	371.276	334.231	374.138	253.342	301.505	302.058	286.162	270.973	Cabin1
ENSRNOG00000001238	-0.0725722	0.49919	0.798501	875.415	889.555	860.438	1046.88	924.98	818.76	848.425	895.215	Rsrc2
ENSRNOG00000001239	-0.379568	0.22302	0.577987	341.013	436.141	294.918	737.24	399.733	379.757	299.575	309.11	Ddt
ENSRNOG00000001241	-0.349792	0.0983048	0.379671	67.9074	76.0008	90.2009	61.6601	55.9354	67.016	57.0088	53.191	Iqce
ENSRNOG00000001242	-1.35098	1.27571e-05	0.000929968	47.2399	68.228	48.63	65.6814	24.557	31.0799	16.7673	17.0613	Gstt3
ENSRNOG00000001243	-0.180527	0.175533	0.516816	448.041	482.778	429.042	360.577	376.54	398.211	401.297	346.243	Zcchc8
ENSRNOG00000001245	-0.506296	0.185701	0.532271	67.1693	55.2733	100.397	49.5961	30.0141	73.8147	54.7731	33.1189	Pcbp3
ENSRNOG00000001247	0.688533	0.00293748	0.0446419	2384.14	2238.57	2371.89	3651.35	5049.19	3120.61	4495.87	4487.11	Clip1
ENSRNOG00000001249	-1.78703	0.00605745	0.0695077	20962	20856.2	26537.9	2158.1	2141.91	8309.01	5458.31	4523.24	Col6a1
ENSRNOG00000001250	-0.649058	0.0882202	0.360173	342.49	347.186	298.055	120.639	126.878	262.236	167.673	150.541	Lfng
ENSRNOG00000001251	-2.97599	1.49716e-05	0.00104129	9.59561	19.0002	54.1205	38.8727	4.09283	3.88498	4.47128	3.01081	Grifin
ENSRNOG00000001252	-0.116871	0.670064	0.887153	228.08	249.594	277.662	147.448	165.078	245.725	263.805	159.573	Chst12
ENSRNOG00000001253	0.275088	0.0016461	0.0307815	1623.13	1665.97	1740.48	1939.61	2141.91	2060.98	2132.8	2088.5	Eif3b
ENSRNOG00000001254	-1.61381	0.00563105	0.0664035	18787.5	18808.5	24257	3148.68	2335.64	8767.44	5476.2	4658.73	Col6a2
ENSRNOG00000001255	0.200236	0.320867	0.673246	883.534	899.919	894.949	1306.93	1297.43	1026.61	936.732	1313.72	Mlxip
ENSRNOG00000001256	0.0434109	0.808402	0.941048	511.52	473.278	589.835	756.006	589.368	547.783	629.332	630.263	Atxn2
ENSRNOG00000001258	0.314035	0.32357	0.67445	320.346	259.957	322.37	148.788	222.377	419.578	392.354	274.988	Snx8
ENSRNOG00000001260	-0.300453	0.312023	0.666617	35.43	44.0459	45.4926	29.4896	36.8355	38.8498	30.1811	21.0757	Nudt1
ENSRNOG00000001265	-0.019289	0.894368	0.969257	174.197	181.366	162.362	143.427	180.085	155.399	149.788	171.616	Mad1l1
ENSRNOG00000001269	0.0522339	0.60129	0.854544	2326.57	2446.71	2293.46	2822.96	2682.17	2526.21	2501.68	2537.11	Ppp1cc
ENSRNOG00000001270	0.0673964	0.918706	0.977583	275.32	167.547	233.738	18.7661	77.7638	199.105	245.92	206.742	Hvcn1
ENSRNOG00000001271	0.109095	0.652481	0.879855	622.977	633.053	511.4	306.96	526.611	574.006	543.26	597.144	Card6
ENSRNOG00000001272	0.0445051	0.693474	0.895859	559.498	576.916	567.873	470.493	581.182	538.07	529.846	600.155	Mcm3ap
ENSRNOG00000001273	-0.139207	0.668186	0.886634	125.481	167.547	122.359	296.236	197.82	153.457	138.61	153.551	Psmg3
ENSRNOG00000001274	-0.0760033	0.560036	0.833182	589.023	680.553	595.326	670.218	540.254	704.153	583.502	572.054	Vps29
ENSRNOG00000001276	0.219124	0.499297	0.798501	1170.66	1177.15	1268.3	2459.7	2221.04	1339.35	1358.15	2150.72	Pcnt
ENSRNOG00000001277	0.109373	0.668954	0.886878	370.538	380.004	420.414	702.389	452.94	446.773	500.783	615.209	Mafk
ENSRNOG00000001278	0.160792	0.529473	0.814519	228.08	254.776	244.719	443.684	377.905	276.805	326.403	324.164	Gpn3
ENSRNOG00000001283	0.0284158	0.861068	0.959147	383.824	327.322	328.645	466.472	391.547	339.936	389.001	411.478	Anapc7
ENSRNOG00000001285	0.0441947	0.898428	0.970284	16194.4	25019.8	18575.9	41394	35993.7	21518.9	19473.5	27343.2	Atp2a2
ENSRNOG00000001288	-0.0228565	0.932235	0.982629	230.295	349.777	240.013	430.28	266.034	356.447	242.567	361.298	Gpr146
ENSRNOG00000001289	-0.120009	0.405865	0.739673	186.007	180.502	149.028	168.895	155.528	159.284	171.026	144.519	LOC498154
ENSRNOG00000001293	0.0277562	0.897274	0.969901	554.331	616.643	528.656	922.22	757.174	607.029	676.28	628.256	Get4
ENSRNOG00000001294	0.320371	0.0704787	0.321002	184.531	202.093	206.285	249.321	319.241	236.984	221.328	271.977	Ift81
ENSRNOG00000001295	-2.60231	0.000112725	0.00468988	141.72	183.957	568.658	281.492	8.18566	103.923	33.5346	47.1694	S100b
ENSRNOG00000001296	-0.592147	0.0912065	0.3659	50.9306	46.6369	35.296	22.7874	17.7356	27.1949	24.592	34.1225	P2rx7
ENSRNOG00000001297	-0.393392	0.193488	0.541941	214.794	230.593	261.19	105.894	141.885	199.105	139.727	139.501	Prmt2
ENSRNOG00000001299	-0.0100811	0.9369	0.983973	719.671	674.508	788.277	888.709	813.109	743.003	699.755	789.837	Sun1
ENSRNOG00000001300	-0.197381	0.707307	0.902629	904.94	1087.33	944.364	183.64	341.069	1014.95	726.582	639.296	P2rx4
ENSRNOG00000001302	-0.0622299	0.781311	0.931348	78.9793	63.0462	91.7696	54.9579	73.671	74.7859	64.8335	66.2379	Adora2a
ENSRNOG00000001303	0.170897	0.340478	0.68978	614.857	637.371	720.038	806.943	894.966	608.971	731.054	892.204	Specc1l
ENSRNOG00000001304	-0.590714	0.095302	0.373858	132.124	157.184	101.182	48.2557	76.3995	80.6134	62.5979	73.2631	Bcr
ENSRNOG00000001309	-0.138046	0.538122	0.819693	74.5505	69.9553	86.2791	60.3196	50.4782	70.901	81.6008	62.2235	Camkk2
ENSRNOG00000001312	0.0559611	0.734939	0.913854	408.183	323.867	357.666	490.6	428.383	437.061	396.826	376.352	Pdgfa
ENSRNOG00000001314	0.295203	0.238599	0.594078	897.559	603.689	761.609	764.049	698.51	776.026	1350.33	889.193	Fam20c
ENSRNOG00000001316	0.167408	0.488913	0.791927	3655.93	3512.45	3456.65	6100.33	5552.61	3787.86	4460.1	4978.88	Anapc5
ENSRNOG00000001317	0.00421351	0.97847	0.995654	369.8	375.686	330.214	273.449	372.448	348.677	290.633	346.243	Zfp68
ENSRNOG00000001323	0.229283	0.271847	0.62917	115.885	95.0011	84.7104	128.682	122.785	129.176	99.4859	142.512	Zfp157
ENSRNOG00000001325	-0.41293	0.194541	0.543119	285.654	312.64	293.349	139.405	132.335	241.84	232.506	168.606	Il3ra
ENSRNOG00000001331	-0.0108545	0.935466	0.983603	214.794	177.911	193.736	190.342	173.263	209.789	194.501	192.692	Rnf34
ENSRNOG00000001333	1.4752	0.00300822	0.0450849	4.42874	4.31823	5.49049	10.7235	20.4642	21.3674	12.296	12.0433	Azgp1
ENSRNOG00000001335	0.740389	0.00885457	0.0881705	37.6443	40.5914	47.0613	29.4896	49.114	50.5048	79.3651	81.2919	Zkscan1
ENSRNOG00000001336	0.275735	0.400451	0.736295	339.537	410.232	392.962	894.071	642.574	583.719	691.93	542.95	Orai1
ENSRNOG00000001337	-0.0290089	0.876265	0.963249	225.866	225.412	214.129	139.405	204.642	201.048	193.383	194.699	Setd1b
ENSRNOG00000001338	0.159627	0.657347	0.881208	14.0244	13.8183	21.962	25.4683	24.557	23.3099	19.0029	16.0577	Hpd
ENSRNOG00000001339	-0.0826939	0.575459	0.840617	255.391	253.912	236.875	331.088	268.763	247.668	250.391	245.883	Psmd9
ENSRNOG00000001341	0.166666	0.576036	0.840643	20.6675	21.5911	18.8245	22.7874	17.7356	24.2812	24.592	26.0937	Zfp113
ENSRNOG00000001342	-0.0954408	0.879726	0.964653	70.1218	65.6371	22.7463	193.023	124.149	56.3323	36.888	110.396	Wdr66
ENSRNOG00000001344	-0.0421032	0.859518	0.958623	3640.43	3294.81	3619.8	5793.37	5077.84	3423.64	3831.88	3542.72	Aldh2
ENSRNOG00000001345	0.157231	0.55544	0.83051	653.978	626.143	654.152	1241.24	991.829	738.147	868.545	938.37	Mapkapk5
ENSRNOG00000001346	0.094699	0.669126	0.886878	775.768	881.783	857.3	1434.27	1109.16	1006.21	989.27	1106.98	Cops6
ENSRNOG00000001347	-0.161493	0.586504	0.846627	59.788	74.2736	58.0423	105.894	72.3067	48.5623	57.0088	86.31	Adam1a
ENSRNOG00000001348	-0.246861	0.392563	0.730868	408.921	386.913	467.476	238.598	218.284	368.102	412.475	267.962	Erp29
ENSRNOG00000001349	0.213737	0.246167	0.601927	548.426	538.915	457.279	674.239	733.981	540.013	566.734	729.62	Mcm7
ENSRNOG00000001350	0.486434	0.0096394	0.0934908	369.8	288.458	408.649	352.535	559.354	383.642	566.734	481.73	Naa25
ENSRNOG00000001351	-0.346549	0.102652	0.389457	1525.7	1641.79	1649.5	931.603	1024.57	1263.59	1153.59	1081.89	Trafd1
ENSRNOG00000001352	0.354134	0.233052	0.588873	419.993	272.912	448.651	296.236	596.189	324.396	584.619	336.207	Hectd4
ENSRNOG00000001353	-0.297613	0.314098	0.668298	220.699	199.502	201.579	85.7879	152.799	141.802	137.492	146.526	Ap4m1
ENSRNOG00000001355	0.0508207	0.666499	0.885634	693.837	652.053	615.719	760.027	738.074	648.792	663.984	764.746	Taf6
ENSRNOG00000001357	-0.0841409	0.667848	0.886475	98.9086	106.228	98.8288	124.661	117.328	77.6997	96.1324	112.404	Mblac1
ENSRNOG00000001367	-0.948551	0.0114666	0.104202	62.7405	69.0917	48.63	38.8727	45.0211	33.0224	21.2386	16.0577	Gpc2
ENSRNOG00000001369	-1.21822	0.0249395	0.17214	63.4787	110.547	200.795	42.894	24.557	39.8211	78.2473	37.1334	Oas1a
ENSRNOG00000001374	-0.741708	0.102872	0.389652	48.7162	41.455	25.0994	26.8087	6.82138	31.0799	21.2386	25.0901	Rasal1
ENSRNOG00000001375	-1.9665	0.00116343	0.0243999	119.576	166.684	141.184	22.7874	15.007	49.5335	32.4168	18.0649	Gal3st4
ENSRNOG00000001376	0.0444625	0.862754	0.959147	1200.93	1262.65	864.36	1293.52	1571.65	1395.68	818.243	980.521	Mettl7a
ENSRNOG00000001377	0.0834969	0.582577	0.844398	448.041	413.686	469.829	339.13	384.726	492.422	449.363	446.604	Ddx54
ENSRNOG00000001383	-0.231687	0.547322	0.825342	473.137	511.278	554.539	187.661	236.02	538.07	369.998	327.175	Slc8b1
ENSRNOG00000001385	-0.080256	0.747776	0.919238	830.389	833.418	1006.33	537.515	538.889	866.351	877.488	752.703	Plbd2
ENSRNOG00000001389	-1.10373	0.00390134	0.0522941	47.9781	74.2736	95.6914	30.83	27.2855	30.1086	27.9455	31.1117	Irs3
ENSRNOG00000001391	-0.584524	0.324951	0.676093	14.7625	7.77281	32.1586	9.38305	10.9142	15.5399	5.58909	11.0396	Sdsl
ENSRNOG00000001396	-0.287618	0.273002	0.630362	220.699	170.138	185.108	131.363	105.049	201.048	144.199	129.465	Mospd3
ENSRNOG00000001397	0.257591	0.0679376	0.314302	166.078	144.229	145.106	162.193	162.349	202.99	178.851	190.685	Rbm19
ENSRNOG00000001402	-0.0786831	0.515517	0.806464	761.006	798.873	894.165	949.029	740.802	792.537	890.902	792.847	Lrch4
ENSRNOG00000001404	-0.134227	0.481127	0.78796	190.436	154.593	140.4	222.512	151.435	155.399	158.73	175.631	Agfg2
ENSRNOG00000001409	-0.370655	0.0464382	0.254439	1554.49	1504.47	1553.02	1046.88	1000.01	1327.69	1068.63	982.529	Gnb2
ENSRNOG00000001410	-0.153102	0.320183	0.673246	597.142	551.006	629.837	436.982	560.718	479.796	465.013	492.77	Gigyf1
ENSRNOG00000001414	-1.13565	0.0635075	0.303235	1505.77	1503.61	440.808	256.023	181.449	578.863	304.047	622.235	Serpine1
ENSRNOG00000001415	-0.284581	0.0694258	0.31855	637.001	635.643	616.503	482.557	454.304	578.863	479.544	436.568	Ap1s1
ENSRNOG00000001417	-0.401984	0.191264	0.539482	744.767	833.418	746.706	352.535	398.369	679.872	498.547	450.618	Plod3
ENSRNOG00000001418	-0.0681734	0.774856	0.929107	222.175	292.776	257.269	449.046	290.591	283.604	293.986	292.049	Znhit1
ENSRNOG00000001419	-2.07273	2.97473e-05	0.00175548	39.1206	47.5005	98.0444	32.1705	6.82138	9.71246	16.7673	18.0649	Cldn15
ENSRNOG00000001420	-0.275048	0.413602	0.744321	1143.35	1405.15	1218.89	3036.09	1594.84	1232.51	1437.52	1354.87	Fis1
ENSRNOG00000001424	0.437994	0.00523377	0.0628228	735.91	728.054	745.922	859.22	1070.96	799.336	1117.82	1167.19	Cux1
ENSRNOG00000001425	0.506627	0.0455959	0.251251	148.363	204.684	200.795	249.321	229.199	265.15	400.179	242.872	Sh2b2
ENSRNOG00000001426	0.0933595	0.43249	0.756654	362.419	332.504	347.469	394.088	421.562	377.815	390.119	342.229	Prkrip1
ENSRNOG00000001427	-0.084282	0.862741	0.959147	278.273	194.32	242.366	61.6601	113.235	306.914	178.851	134.483	Orai2
ENSRNOG00000001428	-0.198084	0.451516	0.768744	52.4068	73.4099	54.1205	76.4049	50.4782	49.5335	45.8306	75.2703	Alkbh4
ENSRNOG00000001429	-0.101532	0.680544	0.890637	184.531	195.184	134.909	131.363	151.435	200.077	112.9	138.497	Lrwd1
ENSRNOG00000001430	-0.24584	0.389849	0.729672	315.179	348.913	343.548	701.048	390.183	348.677	355.466	343.233	Polr2j
ENSRNOG00000001431	-0.000783416	0.997324	0.999088	1006.8	1028.6	1021.23	1684.93	1294.7	922.684	1158.06	1359.88	Rasa4
ENSRNOG00000001432	-0.157906	0.384351	0.72589	173.459	152.002	197.658	159.512	150.07	181.623	158.73	122.44	Dtx2
ENSRNOG00000001435	0.0835848	0.800846	0.937979	208.151	217.639	207.854	486.578	350.619	233.099	302.929	297.067	Ssc4d
ENSRNOG00000001436	0.45754	0.0575183	0.289119	3981.44	3582.4	4575.93	6568.14	7341.17	5020.37	7350.78	5973.45	Ywhag
ENSRNOG00000001439	0.827253	0.152908	0.484302	11.0719	4.31823	6.27484	12.0639	17.7356	4.85623	15.6495	21.0757	Srrm3
ENSRNOG00000001440	0.00928505	0.979542	0.995661	4777.88	5191.38	5343.03	12687.2	9504.92	5736.18	6513.53	6423.07	Mdh2
ENSRNOG00000001441	-0.114963	0.379665	0.72194	341.013	321.276	384.334	376.663	372.448	331.195	319.696	292.049	Tmem120a
ENSRNOG00000001442	-0.282609	0.154153	0.486383	623.715	670.189	750.628	491.94	433.84	651.706	529.846	470.69	Por
ENSRNOG00000001443	0.244029	0.21248	0.565729	101.123	81.1827	79.2199	69.7027	111.871	90.3259	107.311	87.3136	Rhbdd2
ENSRNOG00000001448	-0.030725	0.888366	0.967763	1189.86	965.556	1017.31	678.261	1132.35	992.613	894.255	755.714	Hip1
ENSRNOG00000001449	0.0024503	0.984173	0.996876	270.891	240.957	274.524	293.556	244.206	263.208	286.162	284.02	Pom121
ENSRNOG00000001450	-0.097234	0.537671	0.819628	155.006	139.047	153.734	166.214	117.328	140.831	147.552	164.591	Nsun5
ENSRNOG00000001452	-0.305812	0.57242	0.839031	112.195	221.093	88.6322	479.876	206.006	143.744	114.018	263.948	Fzd9
ENSRNOG00000001453	0.0115275	0.903634	0.971517	1361.1	1266.11	1312.23	1142.05	1264.68	1359.74	1296.67	1207.34	Baz1b
ENSRNOG00000001454	-0.218276	0.117703	0.420805	2207.73	2031.3	2135.8	1721.12	1574.38	1981.34	1842.17	1563.62	Eif4h
ENSRNOG00000001455	0.458526	0.0297382	0.194155	873.201	956.92	1002.41	1406.12	1727.17	1140.24	1417.39	1535.51	Kif13a
ENSRNOG00000001456	0.429763	0.00936707	0.0918303	540.307	489.687	481.594	683.623	746.259	636.166	734.407	833.995	Nup153
ENSRNOG00000001457	0.00152331	0.991771	0.998156	194.865	177.047	163.93	210.448	211.463	178.709	185.558	170.613	Rfc2
ENSRNOG00000001465	0.365848	0.136135	0.455746	206.675	189.138	205.501	154.15	210.099	165.112	286.162	314.128	Ids
ENSRNOG00000001469	-2.87492	1.49371e-06	0.000177063	6223.86	15024.8	20866.2	3206.32	729.888	2469.88	2007.6	970.485	Eln
ENSRNOG00000001470	-0.433114	0.28601	0.642003	251.7	169.275	207.07	67.0218	81.8566	159.284	133.02	141.508	Limk1
ENSRNOG00000001474	-0.580622	0.41129	0.742866	17.715	12.9547	11.7653	1.34044	2.72855	9.71246	11.1782	6.02163	Tmem270
ENSRNOG00000001478	-0.428714	0.255523	0.61358	25.0962	19.0002	24.315	42.894	28.6498	20.3962	17.8851	15.0541	Gtf2ird1
ENSRNOG00000001479	0.135639	0.122377	0.429726	1533.08	1361.11	1509.88	1459.74	1723.08	1519.03	1657.73	1547.56	Gtf2i
ENSRNOG00000001480	0.117773	0.681304	0.891114	1333.05	749.645	783.571	546.898	769.452	884.805	1036.22	1015.65	Ncf1
ENSRNOG00000001482	0.282022	0.11576	0.417249	99.6467	103.638	94.1226	96.5114	128.242	98.0959	144.199	110.396	Gtf2ird2
ENSRNOG00000001483	0.169594	0.502098	0.799469	336.585	313.503	291.78	532.153	508.875	317.597	408.004	420.51	Rcc1l
ENSRNOG00000001484	1.3272	2.20363e-05	0.00139721	38.3824	31.9549	43.1395	29.4896	114.599	50.5048	96.1324	101.364	Castor2
ENSRNOG00000001488	0.0170089	0.933176	0.983004	1926.5	1914.7	1983.63	3101.77	2347.92	2022.13	2515.09	2142.69	Psmb1
ENSRNOG00000001489	-0.152803	0.252727	0.610523	136.553	133.865	138.831	146.108	122.785	120.435	128.549	126.454	Tbp
ENSRNOG00000001490	-0.00337881	0.979385	0.995661	200.032	230.593	207.854	237.257	215.556	219.502	238.095	197.71	Pdcd2
ENSRNOG00000001492	-0.600064	0.20457	0.556515	11.0719	11.2274	14.1184	21.447	8.18566	4.85623	12.296	12.0433	Slc8a2
ENSRNOG00000001493	0.0413839	0.843962	0.953892	240.628	278.094	235.307	407.493	305.598	278.748	300.693	305.096	Kptn
ENSRNOG00000001494	0.0346165	0.899108	0.970515	1454.84	1287.7	1439.29	2675.51	2139.19	1486.98	1653.25	1741.25	Napa
ENSRNOG00000001500	-0.342131	0.123288	0.431625	278.273	235.775	247.856	184.98	152.799	232.128	213.503	149.537	Rab4b
ENSRNOG00000001501	-0.404775	0.0634304	0.303235	155.006	138.183	134.909	172.916	83.2209	110.722	106.193	150.541	Snrpa
ENSRNOG00000001506	-1.08241	0.0845516	0.35264	11.81	23.3184	41.5708	9.38305	5.45711	5.82748	13.4138	16.0577	Tmem35a
ENSRNOG00000001514	-0.510782	0.242996	0.598378	59.788	40.5914	31.3742	24.1279	32.7426	42.7348	16.7673	18.0649	Cdca7
ENSRNOG00000001515	1.61854	4.08717e-06	0.000379023	587.547	638.234	680.036	899.433	1495.25	1142.19	3099.71	2872.32	Map3k20
ENSRNOG00000001516	0.653141	0.0444053	0.246773	146.149	127.82	169.421	289.534	332.884	185.508	283.926	346.243	Rapgef4
ENSRNOG00000001517	0.472414	0.0529396	0.273881	262.772	310.913	236.091	423.578	428.383	320.511	441.538	515.853	Pdk1
ENSRNOG00000001518	-0.384382	0.0299077	0.1947	610.429	512.142	452.573	388.727	353.348	413.751	395.708	344.236	Itga6
ENSRNOG00000001524	0.231353	0.316086	0.670283	362.419	459.46	338.057	642.069	553.896	566.236	504.136	485.744	Hat1
ENSRNOG00000001527	-0.290257	0.504121	0.80042	53.8831	50.9551	31.3742	16.0852	20.4642	40.7923	38.0058	26.0937	Cd80
ENSRNOG00000001528	0.482024	0.282294	0.638498	137.291	141.638	189.03	166.214	124.149	464.256	166.555	129.465	Gap43
ENSRNOG00000001531	0.124856	0.453349	0.770475	80.4555	83.7737	91.7696	87.1284	102.321	81.5847	92.779	98.3532	Chac2
ENSRNOG00000001544	-0.0916908	0.699662	0.89852	233.985	251.321	151.381	254.683	242.841	240.869	162.084	189.681	Cyyr1
ENSRNOG00000001547	0.744197	0.0292812	0.192342	98.9086	75.1372	114.516	81.7666	95.4994	102.952	224.682	197.71	Agps
ENSRNOG00000001548	0.0179969	0.907985	0.97285	1054.04	1003.56	918.48	825.709	784.459	1128.59	937.85	998.586	Nfe2l2
ENSRNOG00000001551	-0.200674	0.638565	0.873373	2109.56	2641.03	2270.71	7413.95	4060.09	2741.83	2925.33	2831.17	Atp5pf
ENSRNOG00000001554	-0.600824	0.206066	0.55877	24.3581	23.3184	30.5899	21.447	23.1927	27.1949	7.82473	8.02883	RGD1563888
ENSRNOG00000001555	-0.783716	0.0188755	0.144232	173.459	209.866	192.951	100.533	58.6639	139.859	105.075	89.3208	Btg3
ENSRNOG00000001557	-0.0852232	0.820452	0.945022	19.1912	22.4548	24.315	12.0639	15.007	16.5112	15.6495	27.0973	Cxadr
ENSRNOG00000001559	-0.0282845	0.89632	0.969901	401.539	468.96	431.395	729.197	523.882	497.278	471.72	493.773	Mtx2
ENSRNOG00000001573	0.675315	0.00648119	0.0726576	431.803	532.87	526.302	617.941	828.116	563.323	800.358	1173.21	Usp25
ENSRNOG00000001577	-0.820998	0.0897518	0.363202	18.4531	14.682	18.8245	18.7661	8.18566	18.4537	8.94255	4.01442	Hoxd3
ENSRNOG00000001578	-0.883683	0.0465725	0.254575	314.441	382.595	314.527	1099.16	377.905	268.064	235.86	260.937	Hoxd4
ENSRNOG00000001580	-0.202547	0.587204	0.846976	251.7	260.821	256.484	658.154	375.176	233.099	277.219	352.265	Hoxd9
ENSRNOG00000001582	0.152767	0.695932	0.896662	79.7174	112.274	120.006	33.5109	68.2138	99.0671	105.075	113.407	Bach1
ENSRNOG00000001584	1.99871	6.90595e-15	1.17677e-11	126.219	197.775	266.681	154.15	743.531	643.936	877.488	716.573	Map3k7cl
ENSRNOG00000001585	0.425578	0.00661765	0.0733128	288.606	330.776	320.801	250.662	435.204	442.888	392.354	334.2	Nrip1
ENSRNOG00000001592	0.308812	0.0325948	0.205805	1840.88	1797.25	1788.33	2506.62	2518.46	2431.03	2469.26	2399.62	Cct8
ENSRNOG00000001593	0.234208	0.161503	0.497539	347.656	316.094	330.214	454.408	469.311	363.246	431.478	435.564	Lnpk
ENSRNOG00000001596	-0.0520991	0.903501	0.971517	2514.79	3092.72	2752.3	8742.33	5570.34	3506.2	3839.71	3576.85	Atp5mc3
ENSRNOG00000001597	-0.107676	0.65588	0.881208	120.314	86.3646	112.163	76.4049	66.8496	89.3546	107.311	104.375	Atf2
ENSRNOG00000001598	0.107608	0.401439	0.736827	508.567	516.46	520.812	599.175	548.439	522.53	563.381	671.411	Usp16
ENSRNOG00000001599	0.15103	0.391828	0.730207	103.337	93.2738	104.319	101.873	96.8637	96.1534	121.842	131.472	Rwdd2b
ENSRNOG00000001602	0.438948	0.0236089	0.166755	450.994	459.46	476.104	670.218	721.702	551.668	726.582	782.811	Ltn1
ENSRNOG00000001603	-0.0866124	0.787081	0.933504	150.577	160.638	130.987	309.641	206.006	136.946	156.495	205.739	N6amt1
ENSRNOG00000001607	0.103578	0.719166	0.908252	636.263	891.283	603.169	408.833	451.576	796.422	766.824	714.566	Adamts1
ENSRNOG00000001608	-0.0475915	0.870635	0.962011	89.313	77.7281	73.7294	38.8727	57.2996	84.4984	61.48	69.2487	Nxpe3
ENSRNOG00000001609	0.46737	0.0309011	0.198513	39.8587	45.7732	41.5708	38.8727	60.0282	49.5335	53.6553	67.2415	Cep97
ENSRNOG00000001611	-0.164098	0.384483	0.726003	5344.02	6136.2	5172.82	8354.94	6111.96	5342.82	5811.54	5049.13	Rpl24
ENSRNOG00000001613	0.0937684	0.600044	0.853829	267.201	323.004	298.839	319.024	244.206	359.361	300.693	380.366	Zbtb11
ENSRNOG00000001616	0.191336	0.22047	0.574874	274.582	235.775	230.6	277.47	336.976	272.92	243.685	309.11	Senp7
ENSRNOG00000001620	0.0543514	0.735601	0.913854	162.387	174.456	200.795	225.193	184.177	209.789	179.969	212.764	Prdm15
ENSRNOG00000001621	0.0434317	0.850747	0.956125	268.677	280.685	294.918	392.748	416.104	227.272	319.696	311.117	C2cd2
ENSRNOG00000001623	0.207397	0.162985	0.499263	167.554	174.456	204.717	154.15	188.27	214.645	219.093	189.681	Zbtb21
ENSRNOG00000001627	-0.487278	0.296511	0.652678	803.817	1055.38	952.992	329.747	321.969	1030.49	369.998	518.863	Abi3bp
ENSRNOG00000001629	0.346277	0.0502666	0.267219	186.745	156.32	184.324	201.065	225.106	185.508	233.624	280.006	Wrb
ENSRNOG00000001632	0.530839	6.69088e-05	0.0032344	270.891	269.458	290.996	278.811	436.569	331.195	405.768	432.553	Brwd1
ENSRNOG00000001633	-0.00172372	0.986214	0.996966	419.993	424.914	434.533	410.174	388.819	426.377	409.122	461.658	Tfg
ENSRNOG00000001640	0.449411	0.0176276	0.136624	374.967	370.504	405.512	589.792	631.66	541.955	572.323	624.242	Tomm70
ENSRNOG00000001642	0.260835	0.0961356	0.375414	732.957	799.736	774.159	573.707	748.988	848.869	990.388	867.114	Tbc1d23
ENSRNOG00000001643	0.016692	0.939631	0.984781	386.039	357.549	421.199	639.388	519.789	415.693	460.541	425.528	Psmg1
ENSRNOG00000001645	0.197211	0.196952	0.546256	916.012	893.874	897.303	867.262	978.187	805.163	1226.25	1089.91	Filip1l
ENSRNOG00000001647	0.916788	0.000856017	0.0193519	731.481	890.419	775.727	764.049	1353.36	1565.65	2174.16	876.146	Ets2
ENSRNOG00000001652	-0.186624	0.292642	0.648983	220.699	252.185	178.049	189.002	175.992	202.019	202.325	158.569	Erg
ENSRNOG00000001653	0.304895	0.484234	0.790345	599.357	622.689	643.171	1462.42	1403.84	667.246	560.027	1477.31	St3gal6
ENSRNOG00000001654	0.200728	0.18307	0.528842	498.972	464.642	534.146	678.261	663.039	595.374	601.387	635.281	Cpox
ENSRNOG00000001657	0.0477031	0.653869	0.880474	750.672	770.372	826.711	891.39	821.295	863.438	762.353	894.211	Cldnd1
ENSRNOG00000001662	0.679137	0.000454774	0.0127038	371.276	345.458	369.431	486.578	660.31	466.198	701.99	685.462	Dyrk1a
ENSRNOG00000001680	0.353502	0.080599	0.344644	115.885	112.274	101.182	138.065	181.449	121.406	127.431	165.595	AABR07072230.1
ENSRNOG00000001681	-0.0693474	0.7495	0.919506	408.921	444.778	367.863	254.683	278.312	385.585	385.648	359.29	Dscr3
ENSRNOG00000001682	0.191291	0.30959	0.664691	819.318	872.282	864.36	660.835	779.002	745.917	1065.28	1084.9	Ttc3
ENSRNOG00000001686	0.6932	0.00336997	0.0478535	94.4799	122.638	131.772	183.64	233.291	174.824	213.503	233.84	Hlcs
ENSRNOG00000001687	-0.124293	0.479957	0.787258	245.057	249.594	227.463	339.13	266.034	232.128	214.621	256.923	Crybg3
ENSRNOG00000001689	-0.283854	0.234419	0.590001	79.7174	88.0919	76.0825	64.3409	50.4782	79.6422	49.184	73.2631	Arl6
ENSRNOG00000001692	-0.725038	0.182065	0.527952	30.2631	17.2729	12.5497	9.38305	13.6428	14.5687	4.47128	10.036	Chaf1b
ENSRNOG00000001699	0.0940217	0.696838	0.89699	170.507	160.638	136.478	87.1284	137.792	167.054	129.667	160.577	Setd4
ENSRNOG00000001700	-0.479618	0.431756	0.756562	65.693	46.6369	106.672	13.4044	21.8284	54.3898	65.9513	25.0901	Whrn
ENSRNOG00000001701	-1.06735	0.00317791	0.0462848	96.6942	111.41	167.068	60.3196	35.4712	69.9297	49.184	53.191	Cbr3
ENSRNOG00000001704	1.11046	0.0136542	0.116189	96.6942	95.0011	98.0444	42.894	100.956	237.955	287.279	94.3388	Runx1
ENSRNOG00000001706	0.273952	0.149333	0.478855	333.632	311.776	240.013	320.364	414.74	293.316	327.521	422.517	Kalrn
ENSRNOG00000001707	-0.429889	0.192622	0.541089	53.1449	48.3642	58.0423	99.1923	46.3854	47.5911	32.4168	63.2271	Vwa5b2
ENSRNOG00000001708	0.128909	0.182916	0.528676	589.761	573.461	589.835	522.77	613.925	648.792	655.042	576.069	Dvl3
ENSRNOG00000001709	-0.11746	0.366998	0.71307	3769.6	3948.59	4186.1	3262.62	3196.5	4027.76	3321.04	3437.34	Ap2m1
ENSRNOG00000001710	0.1907	0.40347	0.737972	996.467	1104.6	1047.11	1817.63	1568.92	1265.53	1373.8	1454.22	Abcf3
ENSRNOG00000001711	0.391824	0.225059	0.579854	597.142	539.779	610.228	1205.05	1327.44	720.665	880.841	941.381	Hrasls
ENSRNOG00000001712	-0.104944	0.625685	0.866099	195.603	211.593	199.226	320.364	241.477	180.652	213.503	222.8	Alg3
ENSRNOG00000001715	-0.560256	0.168383	0.508055	98.1705	88.0919	89.4165	26.8087	35.4712	58.2748	58.1266	54.1946	Ece2
ENSRNOG00000001717	0.486245	0.0128101	0.111588	509.306	467.232	560.814	699.708	905.88	633.252	884.195	707.541	Opa1
ENSRNOG00000001719	0.470386	0.00287068	0.0440688	3497.23	3671.36	3764.12	4721.02	6154.25	4509.5	5761.24	5258.89	Psmd2
ENSRNOG00000001720	-0.19382	0.509229	0.802797	109.98	188.275	101.966	211.789	132.335	154.428	135.256	110.396	Hes1
ENSRNOG00000001726	-1.05572	0.00248262	0.0399564	72.3361	80.3191	37.6491	46.9153	24.557	34.9649	21.2386	33.1189	Tmem44
ENSRNOG00000001727	-0.169785	0.331777	0.682765	216.27	207.275	196.873	277.47	175.992	177.738	219.093	220.793	Lsg1
ENSRNOG00000001728	-0.697652	0.00948805	0.0926512	150.577	183.093	183.539	159.512	58.6639	139.859	118.489	98.3532	Fam43a
ENSRNOG00000001729	-0.248165	0.279497	0.636928	98.1705	125.229	103.535	65.6814	88.678	88.3834	76.0117	80.2883	Xxylt1
ENSRNOG00000001730	0.0852081	0.804682	0.939324	195.603	203.82	203.932	72.3836	133.699	179.681	197.854	207.746	Acap2
ENSRNOG00000001733	0.445532	0.029767	0.194155	1644.54	1925.93	1785.98	2733.15	2895	2264.95	3112.01	2738.84	Ppp1r2
ENSRNOG00000001736	0.312601	0.175306	0.516595	112.933	141.638	95.6914	85.7879	111.871	165.112	119.607	145.523	Bdh1
ENSRNOG00000001738	0.422232	0.00319435	0.0463605	3724.57	3547.86	3659.02	4121.84	5910.05	4072.43	4944.11	5244.84	Eif4g1
ENSRNOG00000001747	0.0327607	0.906418	0.972648	46.5018	41.455	46.277	24.1279	34.1069	46.6198	38.0058	45.1622	LOC100910732
ENSRNOG00000001750	0.156436	0.613014	0.85991	133.6	141.638	133.34	76.4049	77.7638	172.882	153.141	137.494	Chrd
ENSRNOG00000001752	-0.288279	0.436633	0.758267	659.145	567.415	643.171	238.598	276.948	582.748	497.429	370.33	Nrros
ENSRNOG00000001754	0.200346	0.319746	0.672962	88.5749	100.183	91.7696	117.958	133.699	129.176	101.722	91.328	Wdr53
ENSRNOG00000001757	0.677616	0.251409	0.608936	123.267	72.5463	109.81	21.447	54.5711	122.377	252.627	95.3424	Tm4sf19
ENSRNOG00000001758	-0.263175	0.245275	0.601041	61.2643	58.7279	47.8457	65.6814	51.8425	53.4185	36.888	51.1838	Tctex1d2
ENSRNOG00000001762	0.405584	0.00130036	0.0260684	1902.88	2153.07	2168.74	2451.66	2940.02	2555.35	2788.96	3202.5	Pcyt1a
ENSRNOG00000001764	0.00164579	0.991279	0.998054	250.224	247.003	258.053	199.725	199.184	247.668	255.981	254.915	Vps8
ENSRNOG00000001765	2.36953	1.35385e-06	0.000166267	22.1437	11.2274	21.1776	13.4044	80.4923	101.981	140.845	31.1117	Slc51a
ENSRNOG00000001766	0.458181	0.188116	0.535142	603.047	691.78	643.171	1509.33	1185.56	838.185	1225.13	1482.32	Tfrc
ENSRNOG00000001767	-0.444327	0.419743	0.748328	109.242	92.4101	114.516	13.4044	43.6569	73.8147	70.4226	55.1982	RGD1562339
ENSRNOG00000001769	-0.189463	0.494613	0.796334	776.506	793.691	680.82	1304.24	997.286	646.85	592.444	879.157	Tnk2
ENSRNOG00000001770	0.261376	0.509868	0.802976	102.599	59.5916	65.8859	123.32	165.078	85.4697	54.7731	115.414	Ehhadh
ENSRNOG00000001773	0.34037	0.0841961	0.351896	279.749	263.412	323.939	406.152	480.225	335.08	382.294	411.478	Senp2
ENSRNOG00000001774	0.258809	0.224847	0.579753	162.387	206.411	225.894	124.661	219.649	199.105	233.624	212.764	Lrch3
ENSRNOG00000001781	0.432927	0.119493	0.424064	35.43	34.5458	28.2368	17.4257	38.1998	39.8211	38.0058	43.155	Lmln
ENSRNOG00000001782	0.0194667	0.880394	0.964831	552.117	580.37	612.582	463.791	530.704	606.058	582.384	523.881	Osbpl11
ENSRNOG00000001783	-0.0954901	0.479899	0.787258	963.252	937.92	924.755	773.432	705.331	888.69	857.367	918.298	Tra2b
ENSRNOG00000001785	-0.114696	0.774714	0.929107	214.056	282.412	273.74	77.7453	140.521	251.553	215.739	176.634	Etv5
ENSRNOG00000001786	-0.115454	0.217787	0.572395	637.001	597.643	607.875	560.302	571.632	582.748	549.967	518.863	Snx4
ENSRNOG00000001789	0.108086	0.451632	0.768744	182.317	214.184	176.48	163.533	197.82	182.594	200.09	215.775	Zfp148
ENSRNOG00000001793	-0.633248	0.193896	0.542528	377.181	518.188	550.617	139.405	141.885	416.665	296.222	167.602	Heg1
ENSRNOG00000001795	-0.725371	0.0846567	0.35264	1282.86	1375.79	1905.98	418.216	560.718	979.987	781.355	692.487	Itgb5
ENSRNOG00000001796	-1.67207	0.0474835	0.257681	30.2631	8.63646	10.981	9.38305	0	10.6837	5.58909	2.00721	Dgkg
ENSRNOG00000001797	-0.252961	0.172542	0.513135	428.85	422.323	403.159	290.875	308.327	386.556	327.521	276.995	Umps
ENSRNOG00000001803	-0.027636	0.784444	0.932386	690.884	729.781	748.275	734.559	661.674	767.284	761.235	655.354	Dnajb11
ENSRNOG00000001804	-0.153037	0.703066	0.900263	79.7174	80.3191	120.006	26.8087	61.3925	74.7859	69.3048	72.2595	Itpr2
ENSRNOG00000001807	0.391939	0.0706945	0.32145	918.964	772.963	785.924	1142.05	1564.83	995.527	1002.68	1185.26	Sspn
ENSRNOG00000001808	0.0264468	0.876939	0.963601	428.85	409.368	348.254	545.558	462.49	396.268	429.242	471.694	Ints13
ENSRNOG00000001811	0.0733852	0.568692	0.837612	1188.38	1198.74	1218.1	1545.52	1448.86	1303.41	1264.25	1397.02	Fgfr1op2
ENSRNOG00000001813	0.404275	0.05598	0.284427	490.852	494.006	564.736	742.602	705.331	586.633	838.364	898.226	Dnm1l
ENSRNOG00000001815	0.237772	0.298544	0.654722	8546.74	10904.4	8612.22	15121.5	15374	11811.3	11556	12176.7	Eif4a2
ENSRNOG00000001816	-0.1194	0.566866	0.836402	132.124	109.683	99.6131	167.555	124.149	115.578	106.193	119.429	Rfc4
ENSRNOG00000001817	-0.410606	0.123262	0.431625	333.632	403.323	356.097	182.299	212.827	290.403	228.035	229.825	Tm7sf3
ENSRNOG00000001820	0.290407	0.1908	0.539149	250.224	268.594	240.797	407.493	403.826	314.684	393.472	311.117	Med21
ENSRNOG00000001821	-3.52101	8.28431e-06	0.00065658	599.357	409.368	4009.62	1251.97	23.1927	254.466	98.3681	169.609	Adipoq
ENSRNOG00000001823	-0.198255	0.345487	0.694241	371.276	295.367	320.017	207.768	241.477	304.971	241.449	255.919	St6gal1
ENSRNOG00000001825	0.415732	0.370891	0.716045	43.5493	78.5918	32.9429	140.746	96.8637	81.5847	78.2473	134.483	AABR07034767.1
ENSRNOG00000001827	0.115874	0.726463	0.910065	1363.31	1309.29	1190.65	2782.75	2422.96	1343.23	1617.48	1815.52	Masp1
ENSRNOG00000001828	0.168521	0.335194	0.685319	675.383	696.099	512.184	782.815	682.138	661.419	836.129	812.919	Stk38l
ENSRNOG00000001829	0.00941724	0.972824	0.99382	723.361	876.601	765.531	1566.97	1120.07	868.294	971.385	994.572	Ube2v2
ENSRNOG00000001830	-1.81797	0.013337	0.114202	50.9306	78.5918	68.2389	9.38305	6.82138	31.0799	4.47128	16.0577	Arntl2
ENSRNOG00000001833	-0.0379825	0.843287	0.953445	285.654	226.275	236.091	261.385	302.869	249.61	181.087	250.901	Mcm4
ENSRNOG00000001834	0.122008	0.692355	0.895397	242.843	230.593	168.636	357.896	375.176	253.495	178.851	279.002	Mzt2b
ENSRNOG00000001842	-0.0287312	0.928257	0.981768	365.371	440.459	314.527	731.878	620.746	439.003	344.288	409.471	Mrps35
ENSRNOG00000001843	0.592853	0.0322197	0.204098	419.993	421.459	498.85	855.198	817.202	828.473	669.574	989.554	Bcl6
ENSRNOG00000001844	-0.174635	0.669829	0.887049	53.8831	78.5918	68.2389	28.1492	32.7426	34.9649	62.5979	73.2631	Klhl42
ENSRNOG00000001845	0.0427732	0.801922	0.938191	493.805	374.822	385.903	434.301	542.982	405.01	400.179	394.416	Top3b
ENSRNOG00000001847	0.053329	0.856247	0.957997	823.008	778.145	884.753	1584.4	1192.38	734.262	1047.4	1246.48	Ccdc91
ENSRNOG00000001849	0.211764	0.107102	0.399338	919.702	808.373	888.675	932.944	1159.64	848.869	1048.51	1055.79	Mapk1
ENSRNOG00000001852	0.149893	0.532374	0.815801	815.627	1054.51	904.362	1572.33	1410.66	1059.63	1108.88	1239.45	Ergic2
ENSRNOG00000001854	0.503604	0.060893	0.297524	121.052	113.138	98.0444	190.342	204.642	132.089	203.443	196.706	Tmtc1
ENSRNOG00000001858	-0.908371	0.143535	0.468437	11.81	19.8639	18.8245	6.70218	15.007	6.79872	7.82473	2.00721	Ypel1
ENSRNOG00000001859	0.122194	0.793957	0.936094	217.008	279.821	368.647	95.171	159.62	395.297	333.11	158.569	Sdf2l1
ENSRNOG00000001861	-0.418867	0.412632	0.743678	20.6675	20.7275	30.5899	5.36175	9.54994	17.4824	13.4138	18.0649	Ydjc
ENSRNOG00000001862	0.093765	0.511557	0.803752	1934.62	1895.7	1789.11	2415.47	2398.4	1895.87	2194.28	2082.48	Ube2l3
ENSRNOG00000001864	-0.347034	0.284235	0.640338	31.7393	23.3184	21.1776	20.1065	17.7356	20.3962	22.3564	16.0577	Tmem191c
ENSRNOG00000001867	0.00418905	0.983231	0.996747	738.862	919.783	949.07	587.111	735.345	898.403	879.724	693.491	Snap29
ENSRNOG00000001868	0.33637	0.153083	0.484633	106.29	113.138	106.672	71.0431	139.156	90.3259	129.667	146.526	LOC100911248
ENSRNOG00000001869	1.17431	0.0631923	0.302684	16.9769	12.091	9.41226	1.34044	8.18566	23.3099	31.2989	29.1045	Rab44
ENSRNOG00000001870	-0.0911243	0.443174	0.762796	837.033	821.327	830.632	955.731	933.165	740.09	774.649	785.822	Lztr1
ENSRNOG00000001872	0.0516081	0.875103	0.962739	16.9769	17.2729	18.0402	14.7448	16.3713	15.5399	19.0029	19.0685	Lrrc74b
ENSRNOG00000001873	0.0213483	0.955525	0.988716	217.747	205.548	223.541	569.685	390.183	226.3	297.34	318.143	P2rx6
ENSRNOG00000001874	-0.0443755	0.92205	0.979001	8.11936	13.8183	12.5497	14.7448	13.6428	9.71246	6.70691	17.0613	Slc7a4
ENSRNOG00000001875	-0.0228076	0.862592	0.959147	253.915	238.366	290.211	309.641	281.041	266.121	266.041	258.93	Smpd4
ENSRNOG00000001877	-0.190544	0.350124	0.697607	710.075	633.053	683.174	415.535	488.411	589.546	582.384	482.734	Med15
ENSRNOG00000001878	0.123917	0.477246	0.786706	504.139	513.006	558.461	672.899	714.881	502.134	556.674	674.422	Klhl22
ENSRNOG00000001880	-0.125278	0.7719	0.927622	379.396	534.597	432.18	1364.56	762.631	515.732	471.72	732.631	Dgcr6
ENSRNOG00000001884	-0.192783	0.420145	0.748682	458.375	375.686	388.256	276.13	271.491	450.658	301.811	288.034	Ranbp1
ENSRNOG00000001885	-0.152839	0.267037	0.624201	326.251	288.458	311.389	262.726	242.841	285.546	297.34	245.883	Trmt2a
ENSRNOG00000001886	0.0259452	0.813812	0.943348	516.687	432.687	473.751	477.195	503.418	488.537	437.067	506.82	Dgcr8
ENSRNOG00000001888	0.650252	0.006496	0.0727638	263.51	282.412	243.935	420.897	485.683	375.872	595.798	437.571	Arvcf
ENSRNOG00000001889	0.166976	0.531145	0.815307	785.364	736.69	801.611	430.28	555.261	934.339	899.844	704.53	Comt
ENSRNOG00000001890	-0.282289	0.261393	0.618201	388.253	376.55	375.706	607.218	469.311	266.121	335.346	365.312	Txnrd2
ENSRNOG00000001891	0.092856	0.652598	0.879855	82.6699	82.0464	70.592	92.4901	103.685	99.0671	74.8939	71.2559	Gnb1l
ENSRNOG00000001892	-0.584727	0.23784	0.593553	84.1461	38.8641	17.2558	75.0644	39.564	27.1949	31.2989	45.1622	Tbx1
ENSRNOG00000001893	0.493439	0.257944	0.615361	8.85749	8.63646	12.5497	9.38305	21.8284	13.5974	11.1782	10.036	LOC100362453
ENSRNOG00000001908	-0.523469	0.243424	0.598872	195.603	125.229	111.378	42.894	47.7497	91.2971	92.779	99.3568	Klhl6
ENSRNOG00000001911	0.766041	0.221296	0.575708	28.0487	11.2274	4.70613	22.7874	38.1998	15.5399	44.7128	15.0541	Map6d1
ENSRNOG00000001912	0.349681	0.475237	0.78575	30.2631	33.6822	40.0021	113.937	66.8496	45.6486	61.48	100.36	Tecrl
ENSRNOG00000001915	0.288806	0.423243	0.75077	65.693	49.2278	31.3742	68.3623	92.7708	39.8211	71.5404	58.209	Chodl
ENSRNOG00000001924	1.56424	3.6229e-06	0.000350265	87.0986	125.229	118.438	150.129	301.505	303.029	587.973	225.811	Tp63
ENSRNOG00000001926	-0.86711	0.194609	0.543119	39.1206	25.9094	7.84355	12.0639	19.0999	9.71246	3.35346	15.0541	Cldn1
ENSRNOG00000001928	0.0829548	0.835705	0.951949	53.1449	70.819	75.2981	20.1065	42.2926	70.901	61.48	59.2126	Il1rap
ENSRNOG00000001930	0.164663	0.447884	0.766014	129.172	142.502	131.772	166.214	114.599	140.831	195.618	183.66	Ccdc50
ENSRNOG00000001943	-0.927211	0.182939	0.528676	107.766	166.684	48.63	12.0639	21.8284	64.1022	29.0633	61.2199	Retnlg
ENSRNOG00000001953	-1.05544	0.00205673	0.0360841	186.007	177.911	200.795	101.873	60.0282	130.147	68.187	62.2235	Bace2
ENSRNOG00000001956	0.462067	0.0834946	0.350862	61.2643	52.6824	54.1205	67.0218	55.9354	64.1022	95.0146	106.382	Dzip3
ENSRNOG00000001958	-0.344208	0.049794	0.26588	154.268	164.093	176.48	126.001	105.049	115.578	137.492	132.476	Ift57
ENSRNOG00000001959	-1.31645	0.0181079	0.139462	328.465	443.05	894.165	105.894	111.871	184.537	162.084	252.908	Mx1
ENSRNOG00000001963	-1.06639	0.0330123	0.207671	368.324	937.92	577.286	225.193	196.456	255.438	127.431	427.535	Mx2
ENSRNOG00000001964	-0.246126	0.438946	0.759454	499.71	488.824	541.99	203.746	305.598	448.716	335.346	374.344	Cd47
ENSRNOG00000001979	1.19078	0.000640879	0.0159875	593.452	781.6	909.852	1168.86	1267.41	1493.78	3262.91	1855.66	Rcan1
ENSRNOG00000001982	0.286241	0.14818	0.476411	432.541	311.776	447.083	340.471	450.211	561.38	487.369	371.334	Cblb
ENSRNOG00000001989	0.270387	0.576415	0.840983	290.083	201.23	313.742	64.3409	143.249	281.661	374.469	250.901	Alcam
ENSRNOG00000001991	-0.000838933	0.998177	0.999644	2387.83	2995.99	2598.57	6968.93	4641.27	3292.52	3473.06	3532.69	Atp5po
ENSRNOG00000001992	0.172878	0.545775	0.824194	1162.55	973.329	1209.48	565.664	777.638	1199.49	1330.2	1103.96	Atp6v1a
ENSRNOG00000001996	0.00274663	0.979984	0.995661	704.908	740.145	792.983	892.731	809.016	748.831	793.651	779.8	Ythdc1
ENSRNOG00000002001	0.125904	0.40523	0.739009	769.125	704.735	971.816	726.516	806.288	791.566	912.14	953.424	Itsn1
ENSRNOG00000002004	0.54667	0.363696	0.7102	107.028	102.774	108.241	45.5748	66.8496	331.195	68.187	65.2343	Prdm8
ENSRNOG00000002012	0.138006	0.700753	0.899054	73.0743	44.0459	51.7675	26.8087	46.3854	77.6997	45.8306	47.1694	Donson
ENSRNOG00000002014	0.423979	0.459685	0.774504	112.195	69.0917	112.947	17.4257	51.8425	85.4697	181.087	101.364	Stap1
ENSRNOG00000002021	0.151174	0.170434	0.510597	1998.84	1905.2	2044.03	2155.42	2279.71	1935.69	2300.47	2480.91	Son
ENSRNOG00000002026	0.293997	0.273924	0.630362	84.1461	120.91	109.025	179.618	184.177	133.061	131.903	152.548	Dnajc28
ENSRNOG00000002028	-0.373515	0.18703	0.534246	400.801	498.324	558.461	923.561	499.325	447.744	371.116	516.856	Tmem50b
ENSRNOG00000002032	0.0623706	0.679708	0.890607	536.616	474.142	444.73	459.77	405.19	586.633	506.372	499.795	Ifngr2
ENSRNOG00000002035	0.244921	0.382135	0.723444	95.9561	99.3193	101.966	178.278	173.263	109.751	120.724	156.562	Paqr3
ENSRNOG00000002036	0.0659972	0.512226	0.804084	336.585	335.095	344.332	317.683	375.176	346.735	325.285	353.269	Paxbp1
ENSRNOG00000002039	-0.250151	0.113778	0.412683	346.918	348.913	349.823	252.002	238.748	280.69	286.162	288.034	Evi5
ENSRNOG00000002040	0.363164	0.136754	0.456579	217.747	225.412	271.387	168.895	196.456	262.236	359.938	319.146	AABR07014392.1
ENSRNOG00000002041	-0.999414	0.0034831	0.0487491	633.31	912.01	1015.74	371.301	270.127	482.709	338.699	375.348	Boc
ENSRNOG00000002044	-0.0262379	0.92787	0.981434	146.887	181.366	174.127	327.066	234.656	166.083	186.676	223.804	Gtpbp8
ENSRNOG00000002045	-1.05692	2.38257e-05	0.00146303	662.097	753.099	509.047	412.854	290.591	358.39	231.389	243.876	Anxa3
ENSRNOG00000002050	-1.36261	1.47748e-07	2.83676e-05	3481.73	4414.09	3779.02	2351.13	1094.15	1862.85	1326.85	1170.2	Igfbp7
ENSRNOG00000002051	-0.041414	0.847015	0.954683	461.327	400.732	440.808	265.406	311.055	429.291	395.708	390.402	Synj1
ENSRNOG00000002052	-1.79309	0.0063502	0.0719601	8946.8	14149.1	13452.5	1548.2	1182.83	5554.56	2532.98	1722.18	Ccdc80
ENSRNOG00000002053	0.87172	0.00063329	0.0158889	46.5018	57.0006	72.9451	68.3623	118.692	102.952	143.081	82.2955	Fras1
ENSRNOG00000002054	-0.158442	0.400822	0.736488	114.409	107.092	109.025	89.8092	73.671	111.693	91.6612	99.3568	Glmn
ENSRNOG00000002055	0.206597	0.402583	0.737575	149.839	176.184	156.087	278.811	259.213	195.22	196.736	222.8	Noa1
ENSRNOG00000002057	-0.12487	0.841576	0.953185	52.4068	76.8645	137.262	12.0639	32.7426	66.0447	97.2503	60.2163	Slc10a6
ENSRNOG00000002061	-1.763	7.93083e-06	0.00063224	397.111	376.55	634.544	154.15	105.049	138.888	118.489	98.3532	Ptpn13
ENSRNOG00000002069	-0.00320045	0.98796	0.997444	143.196	120.047	123.144	84.4475	96.8637	128.204	130.785	116.418	Slc35a5
ENSRNOG00000002072	-1.27816	0.00219377	0.0374894	25.8343	19.8639	18.8245	18.7661	5.45711	10.6837	5.58909	12.0433	Eva1c
ENSRNOG00000002074	0.460362	0.287091	0.642948	71.598	66.5007	71.3763	20.1065	62.7567	50.5048	101.722	103.371	Rest
ENSRNOG00000002075	-0.1934	0.449866	0.766887	215.532	161.502	178.049	116.618	106.414	174.824	169.908	137.494	Cnot6l
ENSRNOG00000002080	0.0366111	0.879844	0.964653	224.39	204.684	201.579	116.618	180.085	234.07	188.911	166.598	Urb1
ENSRNOG00000002085	-0.373105	0.550773	0.826521	18.4531	17.2729	21.962	1.34044	9.54994	15.5399	12.296	9.03244	Thegl
ENSRNOG00000002089	0.195634	0.20564	0.558029	908.631	835.146	876.909	900.773	1283.78	880.92	975.856	896.219	Ccng2
ENSRNOG00000002091	0.0304822	0.871168	0.962301	167.554	132.138	149.028	136.725	189.634	131.118	127.431	153.551	Gtf3c3
ENSRNOG00000002093	-0.492115	0.0961392	0.375414	705.647	837.737	761.609	506.685	398.369	792.537	413.593	394.416	Tgfbr3
ENSRNOG00000002094	-0.0225211	0.850117	0.956119	652.502	774.69	634.544	731.878	694.417	757.572	642.746	652.343	Atg3
ENSRNOG00000002097	-0.738678	0.107528	0.40017	63.4787	70.819	43.1395	18.7661	16.3713	39.8211	33.5346	28.1009	Rasl11b
ENSRNOG00000002100	0.0130821	0.927726	0.981358	419.993	460.323	440.808	325.726	417.469	414.722	389.001	445.6	LOC108348180
ENSRNOG00000002101	0.164422	0.243027	0.598378	480.519	573.461	530.224	636.707	668.496	535.157	620.39	661.375	Paics
ENSRNOG00000002104	0.131769	0.406251	0.739973	278.273	232.321	275.309	289.534	245.57	341.879	316.343	270.973	Scaf4
ENSRNOG00000002105	-0.404663	0.399185	0.735165	58.3118	43.1823	32.1586	13.4044	21.8284	40.7923	31.2989	18.0649	Cdc7
ENSRNOG00000002106	0.025571	0.890473	0.968071	182.317	191.729	220.404	138.065	180.085	188.422	213.503	167.602	Usp46
ENSRNOG00000002112	0.096025	0.420442	0.749086	231.033	228.003	226.679	252.002	233.291	232.128	266.041	266.959	Zfp644
ENSRNOG00000002115	-0.105073	0.685693	0.892691	2017.29	2310.25	2051.09	4061.52	2713.55	2457.25	2346.3	2185.85	Sod1
ENSRNOG00000002121	-0.170308	0.434201	0.757296	205.198	198.639	244.719	139.405	147.342	181.623	209.032	164.591	Lrrc8d
ENSRNOG00000002122	-0.211629	0.577601	0.84151	362.419	349.777	317.664	108.575	216.92	332.166	226.917	208.75	Lrrc8c
ENSRNOG00000002125	0.108779	0.470267	0.782937	1585.49	1672.02	1585.18	2021.38	2219.68	1712.31	1651.02	1816.52	Ccni
ENSRNOG00000002128	0.083904	0.745808	0.918333	636.263	608.87	646.309	1184.95	909.973	683.757	803.712	859.085	Ppat
ENSRNOG00000002129	0.368206	0.111237	0.407848	41.3349	42.3187	41.5708	29.4896	50.4782	57.3035	51.4197	43.155	Lrrc8b
ENSRNOG00000002134	-1.45801	0.0869092	0.357174	217.747	126.956	255.7	2.68087	73.671	70.901	40.2415	35.1261	Gbp6
ENSRNOG00000002135	0.253865	0.424911	0.751715	2209.94	2274.84	2864.47	5053.44	4197.88	2586.43	3725.69	4275.35	Sgcb
ENSRNOG00000002137	-0.250384	0.116399	0.418249	215.532	215.048	218.051	250.662	193.727	152.486	222.446	186.67	Aasdh
ENSRNOG00000002139	0.175881	0.631708	0.869843	16.2387	15.5456	20.3932	37.5322	24.557	25.2524	22.3564	26.0937	RGD1311575
ENSRNOG00000002141	0.270258	0.157634	0.49173	674.645	589.87	556.108	469.153	603.01	753.687	841.718	566.033	Cd200
ENSRNOG00000002142	0.125628	0.829819	0.949944	19.1912	20.7275	23.5307	4.02131	9.54994	28.1661	25.7098	11.0396	Cds1
ENSRNOG00000002144	0.233291	0.0266196	0.179554	561.712	543.233	589.051	639.388	758.538	658.505	659.513	664.386	Exoc1
ENSRNOG00000002146	-0.348842	0.179596	0.524251	603.785	734.963	879.262	391.407	435.204	561.38	523.139	530.907	Pkd2
ENSRNOG00000002152	-0.238134	0.321484	0.673444	269.415	328.185	305.899	167.555	210.099	267.093	232.506	200.721	Dcun1d4
ENSRNOG00000002153	-0.263437	0.289999	0.645977	61.2643	62.1825	69.8076	50.9366	47.7497	44.6773	41.3593	70.2523	Cep135
ENSRNOG00000002159	-0.0583293	0.8038	0.938701	174.935	187.411	214.913	324.386	218.284	217.559	186.676	238.858	Gpat3
ENSRNOG00000002161	-0.377907	0.576903	0.841107	67.9074	47.5005	73.7294	8.04262	10.9142	67.016	36.888	37.1334	Tlr6
ENSRNOG00000002163	-0.458684	0.233993	0.589821	630.358	583.825	614.935	250.662	236.02	592.46	391.237	294.056	Klf3
ENSRNOG00000002165	-0.0598583	0.857854	0.95815	95.9561	60.4552	78.4355	37.5322	54.5711	62.1597	57.0088	89.3208	Abraxas1
ENSRNOG00000002167	-0.739276	0.192735	0.541089	14.7625	11.2274	7.84355	33.5109	10.9142	11.655	5.58909	11.0396	Dmp1
ENSRNOG00000002171	-1.12403	0.0101077	0.0958855	164.602	208.139	141.184	41.5535	64.121	60.2173	58.1266	73.2631	Phldb2
ENSRNOG00000002175	0.179964	0.397843	0.734479	513.734	552.733	603.169	805.602	641.21	547.783	783.591	826.97	Clock
ENSRNOG00000002176	-0.342485	0.564534	0.8354	73.0743	72.5463	54.1205	14.7448	10.9142	59.246	46.9484	52.1874	Nectin3
ENSRNOG00000002177	-0.397084	0.127297	0.438972	158.697	177.047	139.615	91.1497	81.8566	127.233	120.724	101.364	Gnpda2
ENSRNOG00000002178	-0.130828	0.738122	0.914623	235.462	303.14	196.873	666.197	384.726	275.834	301.811	315.132	Mrps18c
ENSRNOG00000002180	0.0488843	0.846173	0.954508	374.229	296.231	336.488	193.023	233.291	341.879	364.409	304.092	Tbc1d1
ENSRNOG00000002181	0.0285514	0.895684	0.969619	60.5262	70.819	50.1987	72.3836	68.2138	53.4185	63.7157	72.2595	Helq
ENSRNOG00000002182	0.380719	0.105286	0.396043	783.15	1091.65	746.706	600.515	1313.8	1097.51	927.79	860.089	2022-09-11
ENSRNOG00000002185	-0.45103	0.224822	0.579753	281.225	307.458	332.567	116.618	126.878	266.121	202.325	164.591	Pgm2
ENSRNOG00000002186	0.0774115	0.72255	0.908932	486.424	546.688	556.892	860.56	732.617	560.409	678.516	610.191	Nudt9
ENSRNOG00000002188	-0.143168	0.790948	0.9349	411.873	475.005	444.73	77.7453	158.256	491.451	312.989	314.128	Hpse
ENSRNOG00000002191	-0.654878	0.0855535	0.354273	55.3593	72.5463	65.1015	32.1705	28.6498	52.4473	41.3593	21.0757	LOC498368
ENSRNOG00000002192	0.0793349	0.778934	0.930494	310.012	333.367	365.51	168.895	229.199	385.585	305.165	326.171	Rell1
ENSRNOG00000002194	0.241224	0.385951	0.726866	718.195	772.1	753.766	1396.73	1350.63	830.415	1114.47	1004.61	Coq2
ENSRNOG00000002196	-1.74566	0.0160657	0.128601	93.0036	98.4556	98.8288	6.70218	15.007	43.7061	16.7673	13.0469	Ociad2
ENSRNOG00000002199	-0.0157636	0.935493	0.983603	422.207	458.596	454.142	300.258	336.976	463.284	447.128	372.337	Tmem165
ENSRNOG00000002203	0.520377	0.00301293	0.0450849	193.388	207.275	179.617	195.704	236.02	230.185	312.989	332.193	Lin54
ENSRNOG00000002204	0.499739	0.0785517	0.339726	53.8831	65.6371	63.5328	108.575	135.063	96.1534	88.3077	89.3208	Ccdc158
ENSRNOG00000002205	-0.083774	0.666752	0.885664	1646.02	1830.93	1883.24	2820.28	2066.88	1860.91	1893.59	1892.8	Ociad1
ENSRNOG00000002207	0.0147106	0.958949	0.989463	501.924	494.869	558.461	994.604	819.93	508.933	609.211	635.281	Guf1
ENSRNOG00000002208	0.384469	0.355752	0.702841	19.1912	11.2274	10.1966	21.447	12.2785	18.4537	21.2386	27.0973	Shroom3
ENSRNOG00000002210	-0.288583	0.454458	0.770928	629.62	596.779	672.193	221.172	286.498	574.978	519.786	355.276	Hsd17b11
ENSRNOG00000002212	0.0527858	0.864267	0.959499	23.62	32.8185	32.1586	32.1705	19.0999	29.1374	41.3593	34.1225	Hsd17b13
ENSRNOG00000002214	0.5048	0.00809138	0.0833113	534.402	546.688	561.598	794.879	997.286	706.096	896.491	854.067	Klhl8
ENSRNOG00000002215	-1.27544	1.24087e-07	2.44348e-05	705.647	760.008	648.662	540.196	169.17	343.821	292.869	289.038	Mylk
ENSRNOG00000002216	-0.211666	0.477092	0.786706	321.084	283.276	302.761	132.703	197.82	272.92	234.742	194.699	Srd5a3
ENSRNOG00000002217	-1.22893	0.0207856	0.153274	757.315	591.598	685.527	170.235	143.249	463.284	154.259	179.645	LOC100910270
ENSRNOG00000002218	0.00995501	0.980767	0.995885	2576.05	1930.25	2334.24	6755.8	4170.59	2547.58	3620.62	3349.03	Stbd1
ENSRNOG00000002224	0.856029	0.0057634	0.0673236	235.462	241.821	277.662	518.749	604.375	414.722	684.105	596.141	Yipf7
ENSRNOG00000002225	0.209029	0.0938101	0.37022	863.605	1142.6	1140.45	1013.37	1148.72	1220.86	1219.54	1218.38	Scarb2
ENSRNOG00000002227	-1.84845	8.72364e-05	0.00392477	244.319	254.776	243.15	64.3409	42.2926	91.2971	49.184	41.1478	Kit
ENSRNOG00000002229	-0.696193	0.0360316	0.218595	135.815	128.683	225.11	100.533	84.5852	117.521	58.1266	104.375	Adcy5
ENSRNOG00000002232	0.169107	0.227042	0.582057	209.627	225.412	260.406	230.555	276.948	227.272	283.926	254.915	Aff1
ENSRNOG00000002238	-0.337104	0.395573	0.732968	21.4056	19.8639	23.5307	20.1065	6.82138	16.5112	16.7673	26.0937	Sema5b
ENSRNOG00000002240	-0.136723	0.603758	0.854932	655.454	702.144	783.571	1301.56	952.265	692.498	672.927	810.912	Dirc2
ENSRNOG00000002241	-0.108042	0.556486	0.831071	92.2655	81.1827	108.241	79.0857	91.4066	86.4409	79.3651	80.2883	Hspbap1
ENSRNOG00000002244	-1.3774	0.0210163	0.153863	1304.27	1260.06	1559.3	315.003	154.163	900.345	316.343	337.211	Pdgfra
ENSRNOG00000002246	0.26776	0.14005	0.461484	715.242	763.463	745.138	1062.97	1092.79	815.847	1016.1	1027.69	Slc30a9
ENSRNOG00000002247	0.193921	0.176936	0.519827	191.912	204.684	212.56	184.98	214.191	266.121	200.09	227.818	Nup54
ENSRNOG00000002248	-0.0481558	0.696871	0.89699	316.655	299.685	327.076	284.172	321.969	275.834	270.512	323.161	Fryl
ENSRNOG00000002251	-0.317504	0.216485	0.571861	1085.78	938.783	1065.94	546.898	597.553	902.288	693.048	727.613	Sec31a
ENSRNOG00000002253	-0.237295	0.381582	0.723306	87.0986	84.6373	60.3954	56.2983	40.9283	75.7572	61.48	66.2379	Wdr5b
ENSRNOG00000002254	0.269179	0.0519716	0.271759	299.678	291.912	336.488	333.769	357.441	341.879	450.481	369.326	Tmem33
ENSRNOG00000002255	0.00667414	0.983512	0.996747	628.144	717.69	640.034	1521.4	1054.59	790.594	864.074	810.912	Fam162a
ENSRNOG00000002256	0.738747	0.00136721	0.0268944	2760.58	4243.96	2929.57	4849.7	7438.04	5553.58	6076.46	5597.1	Art3
ENSRNOG00000002258	-0.165115	0.618324	0.862009	129.91	171.866	141.184	272.109	173.263	188.422	91.6612	181.652	Tmem150c
ENSRNOG00000002262	-0.312852	0.073778	0.328996	252.438	240.957	223.541	168.895	177.356	202.019	162.084	174.627	Enoph1
ENSRNOG00000002267	-0.0612199	0.659709	0.881658	219.961	219.366	234.522	247.981	204.642	257.38	220.21	197.71	Chic2
ENSRNOG00000002270	0.0513292	0.766402	0.924337	2337.64	2492.48	2157.76	3156.73	3035.52	2398.01	2277	2798.05	Hnrnpdl
ENSRNOG00000002271	0.761367	0.0075071	0.0791467	1490.27	1529.52	1606.36	2894	3155.57	2376.64	4119.16	3090.1	Slain2
ENSRNOG00000002272	-0.632587	0.000495092	0.0133646	169.769	154.593	139.615	205.087	107.778	116.55	93.8968	110.396	Lnx1
ENSRNOG00000002273	-0.455635	0.319305	0.67245	829.651	703.871	843.966	174.257	357.441	575.949	561.145	367.319	Naaa
ENSRNOG00000002275	0.0103069	0.938708	0.984578	466.494	442.187	476.104	390.067	473.404	494.364	381.176	442.589	Fip1l1
ENSRNOG00000002276	-0.0574179	0.875317	0.962739	24.3581	25.0457	15.6871	12.0639	16.3713	17.4824	23.4742	18.0649	LOC103690175
ENSRNOG00000002278	0.0921987	0.814546	0.943406	436.969	290.185	451.789	159.512	238.748	301.086	556.674	332.193	Tec
ENSRNOG00000002280	-0.648168	0.126677	0.437998	303.369	300.549	339.626	93.8305	109.142	244.754	140.845	167.602	Sh3bgrl
ENSRNOG00000002291	0.0659276	0.862275	0.959147	27.3106	15.5456	22.7463	20.1065	13.6428	20.3962	34.6524	21.0757	Brwd3
ENSRNOG00000002292	-0.161465	0.0171075	0.133492	1228.24	1222.06	1247.91	1289.5	1161	1117.9	1076.46	1102.96	Hnrnpd
ENSRNOG00000002294	0.0678367	0.882859	0.966369	195.603	182.229	225.11	40.2131	128.242	195.22	177.733	174.627	Snx29
ENSRNOG00000002301	0.22739	0.050625	0.267982	1826.86	1688.43	1969.52	2158.1	2327.46	2020.19	2342.95	2253.09	Uso1
ENSRNOG00000002303	0.364887	0.276885	0.63376	1186.17	1156.42	1422.82	2544.15	2416.13	1399.57	1647.67	2658.55	Kcnj12
ENSRNOG00000002305	-1.5753	0.000873147	0.0195577	33.9537	25.0457	57.2579	18.7661	16.3713	9.71246	12.296	8.02883	Slc15a2
ENSRNOG00000002309	-0.340107	0.136715	0.456579	236.938	208.139	200.011	178.278	110.506	189.393	204.561	145.523	Hlx
ENSRNOG00000002312	-0.883903	0.0676045	0.313554	312.226	259.957	327.861	64.3409	88.678	193.278	129.667	111.4	Atp10d
ENSRNOG00000002318	0.658179	0.00459197	0.0580861	1146.31	988.011	945.148	1521.4	2064.15	1300.5	1767.27	2124.63	Limch1
ENSRNOG00000002319	0.0647226	0.641861	0.87481	934.465	988.875	940.442	1270.73	1128.26	1032.43	1023.92	1133.07	Tsn
ENSRNOG00000002320	-0.0136763	0.939857	0.984866	406.706	421.459	368.647	556.281	502.054	384.613	390.119	456.64	Commd8
ENSRNOG00000002322	-0.812535	0.00017527	0.00651031	963.99	1241.92	742	760.027	630.296	531.272	486.251	465.672	RGD1310587
ENSRNOG00000002323	0.272949	0.192549	0.541089	70.8599	69.9553	85.4947	48.2557	83.2209	84.4984	84.9542	83.2991	RGD1566265
ENSRNOG00000002332	0.684495	0.00229202	0.0381966	98.1705	117.456	101.966	154.15	227.834	143.744	190.029	192.692	Mospd1
ENSRNOG00000002338	-0.0435423	0.851213	0.956125	70.8599	72.5463	68.2389	79.0857	54.5711	57.3035	73.7761	94.3388	Dgke
ENSRNOG00000002339	-0.618483	0.0166934	0.13154	99.6467	117.456	80.7886	92.4901	54.5711	87.4121	45.8306	65.2343	Mark1
ENSRNOG00000002341	-0.427801	0.267522	0.624355	354.3	323.004	375.706	109.916	162.349	276.805	235.86	190.685	Trim25
ENSRNOG00000002342	-0.186815	0.478242	0.787115	496.757	386.05	494.928	223.853	338.341	367.131	335.346	369.326	Aldh3a2
ENSRNOG00000002343	0.220034	0.433834	0.757235	81.1936	71.6826	67.4546	73.724	54.5711	100.038	119.607	67.2415	Uchl1
ENSRNOG00000002345	-0.620893	0.330777	0.682067	90.0511	88.9555	114.516	9.38305	25.9213	65.0735	69.3048	37.1334	Rasgef1b
ENSRNOG00000002347	-0.41331	0.315108	0.66948	1017.87	1190.97	1287.13	365.939	484.318	993.585	851.778	571.051	Rgl1
ENSRNOG00000002352	-0.0534215	0.859295	0.958623	329.203	358.413	394.531	761.368	496.597	362.275	441.538	472.698	Tsen15
ENSRNOG00000002353	0.219737	0.270317	0.627548	329.203	374.822	375.706	249.321	320.605	344.792	440.421	444.597	Rab3gap2
ENSRNOG00000002358	-0.881643	0.072105	0.325912	4428.01	5062.69	4974.38	1117.92	1173.28	3265.33	2355.24	1663.98	Scpep1
ENSRNOG00000002361	1.01272	0.000206082	0.00719089	34.6918	44.0459	32.1586	30.83	102.321	61.1885	60.3622	65.2343	Prkg2
ENSRNOG00000002365	-0.0837675	0.561476	0.83386	2723.68	2482.98	2392.28	2772.02	2773.57	2401.89	2654.82	1957.03	Itm2a
ENSRNOG00000002368	0.282095	0.0514626	0.270342	651.763	646.007	716.901	739.921	976.822	676.959	840.6	856.074	Iars2
ENSRNOG00000002372	0.770965	0.00547813	0.0649373	160.911	168.411	131.772	223.853	334.248	177.738	362.173	292.049	Sgcd
ENSRNOG00000002373	0.195064	0.508311	0.802661	968.419	999.238	1159.28	2133.97	1496.61	1208.23	1534.77	1778.39	Akap1
ENSRNOG00000002376	0.584021	6.28897e-05	0.0030728	781.673	728.054	689.448	915.518	1249.68	985.815	1268.72	1160.17	Clasp1
ENSRNOG00000002378	0.52567	0.00261075	0.0413835	239.152	299.685	284.721	364.599	446.119	408.895	481.78	368.323	Bpnt1
ENSRNOG00000002385	-0.204855	0.566031	0.835712	876.891	497.46	265.896	407.493	467.947	476.882	352.113	480.726	Prg4
ENSRNOG00000002387	-0.369353	0.0927841	0.367988	160.173	172.729	170.205	160.852	177.356	100.038	137.492	102.368	Tceal1
ENSRNOG00000002388	-0.112465	0.328546	0.679318	571.308	576.052	588.267	664.856	504.782	520.588	576.795	612.199	Trim41
ENSRNOG00000002389	-0.134773	0.0443029	0.246565	2997.52	2856.08	3128.01	3038.77	2668.53	2769.99	2853.79	2654.53	Morf4l2
ENSRNOG00000002393	0.337626	0.00362314	0.0500919	1882.95	1910.38	2095.01	2262.66	2323.36	2429.09	2782.25	2757.9	Eprs
ENSRNOG00000002394	0.0719735	0.380383	0.722399	1343.39	1231.56	1365.56	1333.73	1410.66	1298.56	1372.68	1463.25	Tpr
ENSRNOG00000002396	-0.418498	0.473068	0.784522	163.864	72.5463	127.066	24.1279	28.6498	85.4697	106.193	70.2523	Serpinb8
ENSRNOG00000002403	0.401589	0.0325396	0.205577	419.254	340.277	443.945	315.003	510.24	390.441	549.967	560.011	Fam129a
ENSRNOG00000002407	0.100641	0.756102	0.920777	137.291	148.547	131.772	56.2983	103.685	158.313	110.664	137.494	Pdxdc1
ENSRNOG00000002408	-0.0603373	0.934309	0.983222	70.1218	47.5005	45.4926	4.02131	10.9142	65.0735	43.5949	41.1478	Rbm47
ENSRNOG00000002413	0.361181	0.196916	0.546256	394.158	339.413	329.429	619.282	731.252	409.866	506.372	510.835	Gpc4
ENSRNOG00000002417	-3.55441	0.000469457	0.0129025	94.4799	37.1368	3.13742	8.04262	2.72855	1.94249	5.58909	2.00721	Serpinb10
ENSRNOG00000002418	0.881043	0.0156475	0.126463	657.668	513.869	447.867	583.09	770.816	740.09	1877.94	667.397	Tgfb2
ENSRNOG00000002419	-0.287918	0.366464	0.713051	76.0268	102.774	58.0423	128.682	65.4853	63.131	64.8335	103.371	Plp1
ENSRNOG00000002420	-0.0303266	0.839649	0.952653	922.655	873.146	824.358	660.835	783.095	846.927	883.077	704.53	Zc3h7a
ENSRNOG00000002423	0.259955	0.0845033	0.352623	492.329	443.05	430.611	544.217	645.303	469.112	573.441	598.148	AABR07029651.1
ENSRNOG00000002425	-0.226296	0.488451	0.791927	105.552	84.6373	122.359	42.894	80.4923	88.3834	68.187	69.2487	Pctp
ENSRNOG00000002428	-0.473461	0.263705	0.620224	119.576	76.8645	73.7294	32.1705	45.0211	83.5272	46.9484	43.155	Lpar4
ENSRNOG00000002433	0.267457	0.101113	0.385452	637.001	735.826	661.996	784.155	814.473	701.24	824.95	1048.77	G3bp2
ENSRNOG00000002434	-0.0287711	0.945235	0.986634	353.561	376.55	618.072	136.725	424.29	432.204	255.981	345.24	Tmem100
ENSRNOG00000002436	-0.702323	0.00995496	0.0953662	132.124	145.956	258.837	193.023	102.321	126.262	90.5433	128.461	Mmd
ENSRNOG00000002440	-0.576133	0.0769763	0.336975	589.023	580.37	564.736	293.556	215.556	479.796	378.941	286.027	Ralb
ENSRNOG00000002443	0.0747224	0.781464	0.931353	93.7417	78.5918	94.907	57.6388	65.4853	75.7572	119.607	83.2991	Mfap3
ENSRNOG00000002449	-0.643101	0.00380322	0.0516184	828.913	772.963	819.651	462.451	406.555	523.502	431.478	486.748	Maged2
ENSRNOG00000002450	0.0703071	0.79871	0.937056	299.678	305.731	297.271	592.473	465.218	348.677	389.001	363.305	Rrp15
ENSRNOG00000002451	1.67773	0.000114684	0.00472485	22.1437	10.3638	11.7653	16.0852	32.7426	43.7061	81.6008	35.1261	Fndc3c1
ENSRNOG00000002452	-0.183306	0.516591	0.807194	304.107	242.685	360.803	162.193	200.549	288.46	260.452	194.699	Txndc11
ENSRNOG00000002454	0.306452	0.0683137	0.315358	413.349	439.596	487.085	550.919	503.418	508.933	680.752	640.299	Rnf2
ENSRNOG00000002456	0.601154	0.108381	0.402057	20.6675	16.4093	16.4715	14.7448	42.2926	18.4537	20.1207	25.0901	Hlf
ENSRNOG00000002459	0.285216	0.36826	0.714506	1078.4	1124.47	1326.34	2430.21	2084.62	1349.06	1599.6	2224.99	Fbxo40
ENSRNOG00000002461	-0.779651	0.159174	0.494386	3027.78	3394.99	3887.27	687.644	844.487	2921.51	1609.66	1030.7	Nid1
ENSRNOG00000002469	0.645024	0.0136785	0.116216	331.418	298.822	356.882	592.473	665.767	470.083	667.338	661.375	Trim7
ENSRNOG00000002470	-0.419711	0.388354	0.728683	546.212	666.735	556.892	116.618	347.891	509.904	300.693	252.908	Ifi47
ENSRNOG00000002473	0.214784	0.182237	0.528156	92.2655	87.2282	94.1226	103.214	117.328	94.2109	110.664	114.411	Odr4
ENSRNOG00000002474	0.0274609	0.915538	0.975886	112.933	145.956	145.89	242.619	162.349	174.824	145.316	172.62	Tom1l1
ENSRNOG00000002475	-0.36843	0.48279	0.788758	8.11936	16.4093	13.334	33.5109	16.3713	13.5974	7.82473	16.0577	AABR07058831.1
ENSRNOG00000002478	0.182413	0.220966	0.575507	182.317	197.775	216.482	256.023	236.02	226.3	252.627	246.887	Insig2
ENSRNOG00000002480	0.071953	0.879878	0.964653	93.0036	82.0464	87.0634	25.4683	31.3784	93.2396	97.2503	81.2919	Gpr137b
ENSRNOG00000002488	-0.303447	0.36749	0.713519	262.034	213.321	330.214	121.98	126.878	182.594	233.624	209.753	Galnt10
ENSRNOG00000002506	0.231657	0.257837	0.615361	76.7649	85.501	101.966	88.4688	84.5852	92.2684	107.311	128.461	Cdkl2
ENSRNOG00000002509	0.355423	0.0365645	0.220237	780.935	786.781	854.163	1119.26	1130.99	952.792	1226.25	1214.36	Gnl3l
ENSRNOG00000002511	-1.49111	0.00244272	0.0395008	412.611	175.32	86.2791	123.32	55.9354	85.4697	88.3077	54.1946	Flt4
ENSRNOG00000002512	0.369714	0.208549	0.562189	69.3837	75.1372	102.751	48.2557	70.9424	85.4697	125.196	102.368	Gpatch2
ENSRNOG00000002514	0.0417992	0.876438	0.963283	228.08	246.139	264.328	130.022	207.37	283.604	229.153	176.634	Ccdc93
ENSRNOG00000002516	0.305357	0.174914	0.516322	515.211	506.097	502.772	813.645	847.216	579.834	671.809	785.822	Mtm1
ENSRNOG00000002520	0.408347	0.148536	0.477426	847.366	981.965	803.964	525.451	654.853	1325.75	1197.18	1015.65	Litaf
ENSRNOG00000002524	-0.246687	0.622229	0.864122	25.0962	20.7275	11.7653	6.70218	13.6428	9.71246	20.1207	12.0433	Gpr37
ENSRNOG00000002525	0.425225	0.508464	0.802661	16.2387	31.9549	13.334	8.04262	5.45711	44.6773	20.1207	23.0829	Ptgs2
ENSRNOG00000002529	0.135869	0.419319	0.748232	692.36	654.644	676.114	969.135	879.959	738.147	860.721	803.887	Rap2c
ENSRNOG00000002536	-0.132504	0.398775	0.734802	195.603	216.775	213.345	184.98	211.463	190.364	147.552	192.692	C1galt1c1
ENSRNOG00000002538	0.287719	0.402133	0.737505	119.576	121.774	105.888	258.704	189.634	154.428	147.552	243.876	Epb41l5
ENSRNOG00000002540	-0.530498	0.363643	0.710197	73.8124	39.7277	31.3742	8.04262	30.0141	36.9074	17.8851	22.0793	Rhoh
ENSRNOG00000002541	0.577457	0.00542241	0.0645574	324.775	272.048	338.057	242.619	399.733	335.08	481.78	543.953	Pds5a
ENSRNOG00000002542	-0.0660561	0.694087	0.895859	180.84	185.684	253.347	205.087	219.649	197.163	177.733	194.699	Heatr6
ENSRNOG00000002544	0.14804	0.424019	0.75133	538.092	615.78	550.617	777.453	825.388	568.179	689.694	664.386	Kifap3
ENSRNOG00000002545	0.382919	0.0467628	0.255294	704.17	848.964	794.552	1211.75	1246.95	1120.82	1146.88	1120.02	RGD1309748
ENSRNOG00000002546	0.173134	0.513752	0.80511	563.189	465.505	596.894	973.157	783.095	561.38	767.942	813.923	Rchy1
ENSRNOG00000002548	-2.69816	0.057909	0.289694	974.324	519.051	394.531	10.7235	8.18566	250.581	4.47128	29.1045	Tnn
ENSRNOG00000002553	-0.497738	0.038215	0.225856	525.544	576.916	464.338	312.322	267.398	405.981	301.811	356.279	Smim14
ENSRNOG00000002556	0.163553	0.537844	0.819663	36.9062	35.4095	52.5518	33.5109	35.4712	47.5911	41.3593	53.191	Tsr2
ENSRNOG00000002563	0.0119273	0.948009	0.987652	266.463	337.686	274.524	420.897	342.433	307.885	321.932	333.197	Mcts1
ENSRNOG00000002565	0.203303	0.144366	0.469464	253.177	253.912	257.269	229.215	271.491	242.812	323.05	309.11	Taf1
ENSRNOG00000002568	-1.3388	0.0695101	0.318722	21.4056	38.8641	53.3362	17.4257	4.09283	32.0511	12.296	3.01081	Socs1
ENSRNOG00000002569	-0.111898	0.754133	0.920006	518.163	574.325	526.302	1398.08	822.659	618.684	672.927	674.422	Mrps14
ENSRNOG00000002572	0.49772	0.0263799	0.178466	1429.01	1461.29	1331.05	2294.83	2387.48	1870.62	2682.77	2254.1	Cacybp
ENSRNOG00000002574	-0.145247	0.306184	0.662839	298.94	296.231	274.524	328.407	225.106	296.23	258.216	298.07	Nubp1
ENSRNOG00000002575	-0.0799893	0.64776	0.87742	223.652	235.775	234.522	327.066	266.034	231.157	251.509	213.768	Sap30l
ENSRNOG00000002579	-0.176797	0.528073	0.814092	168.292	128.683	103.535	76.4049	94.1351	115.578	89.4255	124.447	Parm1
ENSRNOG00000002580	0.193067	0.303816	0.660125	295.25	399.868	342.763	498.642	467.947	427.348	441.538	414.489	Trmt1l
ENSRNOG00000002585	-0.0361636	0.798982	0.937164	368.324	329.049	359.235	266.747	342.433	326.339	301.811	326.171	Cul4b
ENSRNOG00000002593	0.447907	0.326613	0.677597	95.9561	139.911	156.087	400.79	281.041	188.422	234.742	373.341	Esrrg
ENSRNOG00000002599	-1.15699	0.0128681	0.111653	121.79	75.1372	51.7675	41.5535	40.9283	43.7061	32.4168	14.0505	Grap
ENSRNOG00000002607	0.0330347	0.92644	0.98081	22.8818	40.5914	23.5307	36.1918	24.557	46.6198	26.8277	26.0937	Sox9
ENSRNOG00000002609	0.116502	0.643967	0.875918	80.4555	84.6373	95.6914	52.277	75.0352	86.4409	71.5404	108.389	Ero1b
ENSRNOG00000002610	-0.277191	0.458068	0.773777	591.975	632.189	628.269	265.406	289.227	701.24	402.415	355.276	Carhsp1
ENSRNOG00000002612	0.0630476	0.645576	0.876832	185.269	178.775	180.402	178.278	165.078	181.623	187.794	218.786	Ddx52
ENSRNOG00000002615	-0.072551	0.428438	0.754174	574.26	533.733	541.205	567.005	511.604	568.179	500.783	523.881	Pmm2
ENSRNOG00000002618	0.0123971	0.928867	0.982184	1404.65	1425.88	1415.76	1863.21	1559.37	1456.87	1445.34	1694.08	Ivns1abp
ENSRNOG00000002625	0.389991	0.10541	0.396183	290.821	223.684	300.408	395.429	443.39	284.575	469.484	386.388	Ptpn4
ENSRNOG00000002627	-0.277357	0.108701	0.402338	280.487	230.593	252.562	290.875	248.298	211.732	168.791	240.865	Kctd3
ENSRNOG00000002630	-0.078003	0.346923	0.694968	798.65	793.691	730.235	797.56	753.081	769.227	704.226	727.613	Cnot8
ENSRNOG00000002632	0.182806	0.332843	0.683484	4809.62	4807.92	4600.24	6824.16	7326.17	5331.17	5497.43	5726.57	Naca
ENSRNOG00000002635	0.198274	0.431123	0.756103	268.677	333.367	306.683	546.898	472.04	366.16	427.007	400.438	Dexi
ENSRNOG00000002642	0.0882161	0.367607	0.713645	1454.1	1450.06	1545.18	1591.1	1699.89	1716.19	1571.65	1432.14	Ptges3
ENSRNOG00000002643	-0.490874	0.242717	0.598378	589.761	615.78	675.33	234.576	221.013	633.252	343.17	308.106	Ugdh
ENSRNOG00000002644	0.323693	0.0529395	0.273881	149.101	131.274	140.4	134.044	140.521	186.479	160.966	204.735	Utp18
ENSRNOG00000002645	0.261412	0.0635026	0.303235	166.078	163.229	189.814	182.299	245.57	198.134	200.09	198.714	Gemin5
ENSRNOG00000002652	-0.159718	0.462725	0.776492	165.34	98.4556	124.713	127.341	113.235	134.032	97.2503	117.422	Rap1gap2
ENSRNOG00000002653	-1.77466	4.04564e-07	6.48825e-05	49.4543	40.5914	39.2178	42.894	13.6428	18.4537	12.296	6.02163	Kcnk2
ENSRNOG00000002657	-0.581648	0.326712	0.677597	132.124	138.183	158.44	24.1279	32.7426	137.917	64.8335	67.2415	Pla2g4a
ENSRNOG00000002659	-0.164198	0.749636	0.919506	259.82	157.184	217.266	49.5961	94.1351	247.668	100.604	168.606	Ciita
ENSRNOG00000002660	0.247532	0.239218	0.594643	37.6443	46.6369	46.277	45.5748	53.2068	48.5623	52.5375	54.1946	Magee1
ENSRNOG00000002662	-0.0383558	0.814261	0.943406	244.319	251.321	229.032	234.576	249.663	283.604	192.265	208.75	Pbdc1
ENSRNOG00000002664	-0.337492	0.161673	0.497675	207.413	196.911	159.224	150.129	197.82	143.744	115.135	111.4	Emp2
ENSRNOG00000002667	0.805565	0.00146561	0.0283394	45.7637	36.2731	44.7083	25.4683	53.2068	72.8435	68.187	75.2703	Lamc2
ENSRNOG00000002669	0.143973	0.65272	0.879855	1634.94	1788.61	1802.45	4007.9	2927.74	2176.56	2449.14	2645.5	Cluh
ENSRNOG00000002671	-0.0113089	0.96595	0.991822	2987.93	3699.86	2946.82	6136.52	4379.33	3852.93	3860.95	3550.75	Nme2
ENSRNOG00000002680	-0.0931929	0.752086	0.919827	2285.23	2233.39	2965.65	1206.39	1594.84	2522.33	2222.22	1809.5	Lamc1
ENSRNOG00000002682	-0.14933	0.220063	0.574034	410.397	367.05	333.351	379.343	326.062	329.252	371.116	317.139	Zfp692
ENSRNOG00000002693	-0.168036	0.333745	0.684151	296.726	264.276	225.894	257.364	226.47	268.064	251.509	183.66	Nme1
ENSRNOG00000002695	0.240094	0.396448	0.733892	245.057	306.594	286.29	513.387	526.611	371.016	330.874	364.308	Tfb2m
ENSRNOG00000002697	0.0306645	0.836682	0.951949	476.828	482.778	555.324	647.431	608.467	511.847	575.677	509.831	Mtmr1
ENSRNOG00000002705	-0.0327704	0.858346	0.958389	919.702	928.419	1005.54	686.303	697.145	966.39	985.916	812.919	Vps4b
ENSRNOG00000002708	-0.233222	0.0814351	0.346379	363.157	319.549	344.332	270.768	264.67	288.46	285.044	269.97	Phf8
ENSRNOG00000002710	0.25197	0.267089	0.624201	598.619	621.825	648.662	947.688	1038.21	656.562	743.35	913.28	Cnst
ENSRNOG00000002711	-0.453612	0.411624	0.742866	52.4068	42.3187	30.5899	14.7448	9.54994	46.6198	17.8851	28.1009	Nuf2
ENSRNOG00000002713	0.157653	0.439753	0.7603	182.317	192.593	179.617	280.151	219.649	199.105	269.394	237.854	Zfp672
ENSRNOG00000002714	0.133724	0.69767	0.897496	450.256	578.643	426.689	1179.58	825.388	714.837	649.453	697.505	Mettl22
ENSRNOG00000002721	-0.160035	0.686868	0.893299	1134.5	1323.11	1131.04	3462.35	1986.39	1379.17	1463.23	1479.31	Ndufb4
ENSRNOG00000002722	-0.0437502	0.826281	0.948376	747.72	788.509	923.186	575.047	672.588	868.294	800.358	605.173	Sec14l1
ENSRNOG00000002723	-0.499245	0.375971	0.718927	61.2643	89.8192	37.6491	34.8513	21.8284	88.3834	23.4742	24.0865	Sele
ENSRNOG00000002724	-0.141544	0.353053	0.700455	237.676	225.412	201.579	221.172	206.006	181.623	176.615	238.858	Prpsap2
ENSRNOG00000002730	0.0279118	0.933582	0.983128	758.791	1615.02	792.983	534.834	911.337	906.173	1060.81	897.222	Rgs5
ENSRNOG00000002734	2.04994	8.64076e-07	0.00011326	19.1912	24.1821	7.84355	6.70218	60.0282	72.8435	63.7157	48.173	AABR07042077.1
ENSRNOG00000002735	-0.086599	0.706628	0.902055	839.985	740.145	795.336	423.578	657.581	710.952	657.278	614.206	Dhx9
ENSRNOG00000002736	-0.0455072	0.783828	0.932018	209.627	170.138	186.677	171.576	216.92	151.514	177.733	173.624	Rabgap1l
ENSRNOG00000002746	-0.711768	0.243611	0.599008	2968.73	3801.77	4371.21	632.686	777.638	3607.21	1553.77	1250.49	Fstl1
ENSRNOG00000002748	0.212231	0.460262	0.774855	572.784	513.869	559.245	1113.9	881.323	667.246	739.996	904.247	Ccdc43
ENSRNOG00000002749	0.38437	0.0148151	0.122474	1716.88	1861.16	1850.29	2322.98	2371.11	2155.2	2639.17	2945.58	Spag9
ENSRNOG00000002750	0.259717	0.434926	0.757609	71.598	80.3191	110.594	46.9153	61.3925	84.4984	98.3681	127.458	Rc3h1
ENSRNOG00000002751	-0.243124	0.672255	0.887666	19.1912	20.7275	24.315	2.68087	8.18566	18.4537	14.5316	16.0577	Zdhhc15
ENSRNOG00000002753	-0.00709476	0.987089	0.997062	551.379	404.186	480.81	1507.99	957.722	538.07	713.169	718.581	Adam11
ENSRNOG00000002755	0.164256	0.164926	0.502408	2029.1	2174.66	2206.39	2524.04	2459.79	2207.64	2683.88	2654.53	Pafah1b1
ENSRNOG00000002757	-0.0611923	0.753884	0.920006	126.957	152.002	156.871	156.831	167.806	117.521	117.371	165.595	Tada2a
ENSRNOG00000002759	0.303013	0.289501	0.645482	320.346	366.186	349.823	662.176	684.867	450.658	491.84	464.669	Lias
ENSRNOG00000002763	0.220505	0.336775	0.68644	1178.78	1205.65	1432.23	1907.44	1912.72	1223.77	1623.07	1906.85	Ulk2
ENSRNOG00000002764	0.144678	0.313161	0.667398	223.652	253.048	249.425	308.3	301.505	260.294	295.104	282.013	Mettl16
ENSRNOG00000002767	-0.284868	0.261487	0.618317	157.959	153.729	141.184	93.8305	85.9494	131.118	138.61	94.3388	Dlg3
ENSRNOG00000002773	-0.299183	0.198627	0.54815	262.034	244.412	385.118	207.768	242.841	254.466	197.854	200.721	Rgs4
ENSRNOG00000002775	-0.179941	0.638958	0.873416	264.248	253.048	306.683	88.4688	137.792	231.157	239.213	198.714	Npl
ENSRNOG00000002776	-0.563796	0.492531	0.794572	76.0268	33.6822	44.7083	1.34044	19.0999	51.476	20.1207	15.0541	Sell
ENSRNOG00000002778	0.388324	0.020217	0.151096	162.387	174.456	154.518	182.299	261.941	227.272	217.975	174.627	Aatf
ENSRNOG00000002781	-0.383073	0.014143	0.118744	210.365	205.548	245.503	260.045	162.349	199.105	156.495	184.663	Kdsr
ENSRNOG00000002783	0.502286	0.0403458	0.232654	41.3349	44.0459	54.9049	67.0218	88.678	71.8722	72.6582	58.209	Serpinc1
ENSRNOG00000002790	0.738834	0.00199437	0.0353449	62.0024	76.8645	90.2009	84.4475	118.692	94.2109	154.259	154.555	Abcb7
ENSRNOG00000002791	-0.39942	0.509775	0.802976	17.715	19.8639	23.5307	2.68087	16.3713	11.655	15.6495	6.02163	Bcl2
ENSRNOG00000002792	1.69916	0.0808324	0.345101	22.1437	40.5914	2.35307	4.02131	13.6428	158.313	29.0633	24.0865	Cxcl2
ENSRNOG00000002794	-0.834437	0.060195	0.296434	256.867	225.412	118.438	99.1923	72.3067	175.796	77.1295	67.2415	Selp
ENSRNOG00000002795	-0.169539	0.28023	0.637024	480.519	455.141	583.56	399.45	406.555	432.204	476.191	394.416	Cog1
ENSRNOG00000002802	-1.10909	0.0690418	0.317701	31.0012	83.7737	20.3932	13.4044	9.54994	21.3674	16.7673	21.0757	Cxcl1
ENSRNOG00000002807	-0.561723	0.255347	0.61358	936.679	738.417	893.381	168.895	276.948	632.281	496.312	449.615	2022-09-09
ENSRNOG00000002810	-0.10528	0.876248	0.963249	419.993	654.644	732.588	119.299	154.163	1076.14	291.751	268.966	Gfpt2
ENSRNOG00000002813	0.339313	0.00989889	0.0950294	208.151	193.457	191.383	206.427	252.391	245.725	223.564	288.034	Dars2
ENSRNOG00000002814	-0.513037	0.0573728	0.2886	29.525	38.0004	33.7273	36.1918	19.0999	26.2236	24.592	25.0901	Higd1b
ENSRNOG00000002818	0.107431	0.403571	0.737972	862.867	823.055	825.142	788.177	1072.32	789.623	839.482	859.085	Eftud2
ENSRNOG00000002820	-0.765991	0.164379	0.501636	191.174	90.6828	108.241	26.8087	57.2996	70.901	31.2989	86.31	LOC24906
ENSRNOG00000002821	0.013367	0.942835	0.986031	214.794	188.275	233.738	229.215	255.12	203.962	165.437	249.897	Phlpp1
ENSRNOG00000002823	0.0913208	0.608219	0.857242	648.811	658.962	695.723	841.794	770.816	580.805	772.413	904.247	Mapk9
ENSRNOG00000002824	0.524329	0.192979	0.541518	22.1437	21.5911	9.41226	13.4044	25.9213	18.4537	20.1207	32.1153	Rlim
ENSRNOG00000002826	0.0871256	0.737966	0.914623	47.9781	56.137	33.7273	58.9792	50.4782	55.361	59.2444	42.1514	Hsd17b7
ENSRNOG00000002827	0.373679	0.282296	0.638498	2683.08	2869.03	2638.57	6182.09	6468.04	3541.16	3935.84	4673.78	Rbfox1
ENSRNOG00000002828	0.288395	0.366886	0.71307	821.532	1263.51	1294.97	2364.53	1852.69	1455.9	1713.62	1989.14	Tob1
ENSRNOG00000002831	-0.32258	0.343967	0.692608	69.3837	134.729	64.3171	60.3196	68.2138	45.6486	72.6582	77.2775	Wfikkn2
ENSRNOG00000002832	0.10847	0.723172	0.908932	95.218	50.0915	76.8668	42.894	72.3067	80.6134	57.0088	78.2811	Slc16a2
ENSRNOG00000002833	1.17862	1.24156e-07	2.44348e-05	174.197	176.184	178.833	152.81	319.241	296.23	533.2	397.427	Gsk3b
ENSRNOG00000002835	0.0472678	0.7066	0.902055	2072.65	1988.98	1833.04	2339.06	2410.68	1925.98	2057.9	2111.58	Luc7l3
ENSRNOG00000002838	-0.451848	0.139412	0.460345	185.269	178.775	133.34	89.8092	80.4923	149.572	98.3681	101.364	Pdzd11
ENSRNOG00000002839	0.204576	0.287289	0.643118	71.598	82.91	82.3573	104.554	81.8566	96.1534	101.722	108.389	Slc19a2
ENSRNOG00000002840	0.112384	0.727105	0.910065	31199	34118.3	34009.6	72620.8	61601.2	39607.4	42698.4	41967.7	Atp5f1b
ENSRNOG00000002841	-0.15555	0.41136	0.742866	270.153	359.277	334.92	276.13	222.377	250.581	314.107	326.171	Cdc42bpa
ENSRNOG00000002843	-1.19567	0.221777	0.576221	41.3349	3.45458	7.0592	6.70218	1.36428	7.76997	2.23564	14.0505	Cxcl6
ENSRNOG00000002844	-0.796064	0.186559	0.533573	19.9293	43.1823	19.6089	5.36175	8.18566	14.5687	10.0604	18.0649	Usp27x
ENSRNOG00000002848	0.133786	0.268504	0.625149	499.71	551.87	541.99	553.6	656.217	556.524	511.961	631.267	Maoa
ENSRNOG00000002851	0.00534342	0.956083	0.988754	540.307	544.097	518.459	603.196	578.453	528.358	572.323	531.91	Fam104a
ENSRNOG00000002852	-0.0378809	0.793885	0.936094	129.91	124.365	127.85	127.341	109.142	138.888	120.724	125.451	Myo19
ENSRNOG00000002855	0.121374	0.433139	0.756897	381.61	348.049	379.628	414.195	459.761	328.281	402.415	466.676	Rfc1
ENSRNOG00000002860	-0.242669	0.607805	0.857009	582.38	765.19	698.861	2269.36	1286.51	600.23	744.467	1014.64	Ccdc181
ENSRNOG00000002864	0.027152	0.780926	0.931328	626.667	629.598	644.74	662.176	597.553	690.556	704.226	615.209	Nacc1
ENSRNOG00000002871	0.36245	0.00240803	0.0392609	333.632	325.595	304.33	310.981	436.569	356.447	446.01	403.449	Rbm25l1
ENSRNOG00000002874	0.222483	0.0775268	0.337928	294.511	328.185	287.858	250.662	316.512	357.419	350.995	333.197	AABR07065078.1
ENSRNOG00000002875	0.0068318	0.945994	0.987124	396.373	402.459	372.569	423.578	418.833	393.355	372.234	415.492	Klhl20
ENSRNOG00000002876	-0.468824	0.265488	0.621982	52.4068	54.4097	63.5328	22.7874	20.4642	47.5911	46.9484	25.0901	Eef2kmt
ENSRNOG00000002879	0.430549	0.0238116	0.167492	250.224	209.002	293.349	209.108	263.305	326.339	391.237	317.139	Psen2
ENSRNOG00000002881	-0.0155577	0.976453	0.994769	140.244	156.32	213.345	40.2131	61.3925	223.387	138.61	121.436	Ddr2
ENSRNOG00000002882	0.167253	0.31561	0.669981	267.939	246.139	286.29	182.299	279.677	270.978	285.044	273.984	Zcchc2
ENSRNOG00000002883	-0.0857612	0.670337	0.887153	144.672	116.592	112.947	97.8518	113.235	125.291	120.724	88.3172	Alg1
ENSRNOG00000002884	0.296512	0.0570755	0.287939	229.557	301.412	249.425	254.683	354.712	268.064	308.518	341.225	Blzf1
ENSRNOG00000002886	0.0566404	0.836872	0.951949	1518.32	1706.56	2218.16	1109.88	1413.39	1292.73	2255.76	1855.66	Myh10
ENSRNOG00000002894	0.00215406	0.992792	0.998369	388.991	356.686	371	217.151	289.227	400.153	372.234	276.995	Mnt
ENSRNOG00000002895	-0.165777	0.283277	0.63933	151.315	147.683	182.755	139.405	151.435	130.147	133.02	142.512	Nagpa
ENSRNOG00000002896	0.0420341	0.845207	0.954349	1188.38	1267.83	1003.97	1776.08	1570.28	1166.47	1211.72	1439.17	Prdx6
ENSRNOG00000002898	-0.516715	0.0430418	0.242557	130.648	122.638	144.321	69.7027	77.7638	86.4409	90.5433	74.2667	Nme7
ENSRNOG00000002899	0.0131373	0.963549	0.990908	200.77	253.048	241.581	115.278	148.706	236.013	230.271	204.735	Akap10
ENSRNOG00000002903	-0.202416	0.382419	0.723444	414.826	399.868	315.311	247.981	257.848	262.236	386.765	293.052	Specc1
ENSRNOG00000002907	-0.109155	0.653782	0.880474	350.609	390.368	418.061	603.196	511.604	310.799	442.656	367.319	Plekha6
ENSRNOG00000002908	0.0653356	0.787893	0.933986	843.676	899.055	962.404	1623.27	1218.3	982.901	1208.36	1115	Slc35a4
ENSRNOG00000002911	0.982136	0.00317826	0.0462848	81.1936	112.274	197.658	199.725	380.633	245.725	278.337	259.933	Alb
ENSRNOG00000002912	-0.114941	0.489201	0.792112	298.202	295.367	259.622	207.768	252.391	274.863	233.624	222.8	Parn
ENSRNOG00000002914	0.0193224	0.883787	0.966512	481.995	449.096	476.104	524.111	522.518	503.105	528.728	402.445	Trmt1
ENSRNOG00000002915	-0.00879165	0.948263	0.987736	169.769	173.593	161.577	138.065	165.078	160.256	155.377	162.584	Trim11
ENSRNOG00000002916	-0.637837	0.406898	0.739973	12.5481	17.2729	24.315	117.958	24.557	48.5623	10.0604	26.0937	Car4
ENSRNOG00000002917	-0.149243	0.557113	0.831294	190.436	160.638	178.049	301.598	237.384	169.968	172.144	167.602	Sec14l5
ENSRNOG00000002922	-1.08994	0.0963067	0.375642	112.195	82.0464	66.6702	13.4044	23.1927	67.016	15.6495	23.0829	Adora2b
ENSRNOG00000002926	-0.637482	0.185805	0.532455	562.45	960.374	891.028	284.172	216.92	785.738	382.294	349.254	Uap1
ENSRNOG00000002928	-0.232553	0.321937	0.673502	789.055	830.827	877.694	1486.54	904.516	823.617	875.252	783.815	Guk1
ENSRNOG00000002930	-1.84062	0.00010036	0.00432947	246.533	247.003	330.998	117.958	47.7497	128.204	33.5346	53.191	Ppl
ENSRNOG00000002932	-1.00328	0.0202833	0.151177	62.0024	81.1827	90.2009	22.7874	24.557	39.8211	36.888	27.0973	Wdr19
ENSRNOG00000002934	0.392264	0.0601403	0.296289	2446.14	2520.98	3210.37	3920.78	3139.2	4050.1	4522.7	4159.94	Atp1b1
ENSRNOG00000002935	0.320004	0.161137	0.496748	1510.2	1626.25	1740.48	2541.47	2633.05	1741.44	2612.34	2270.15	Ankrd40
ENSRNOG00000002940	0.251102	0.0490924	0.263031	724.838	742.736	767.1	827.049	799.466	850.812	1067.52	921.309	Ankrd17
ENSRNOG00000002941	0.399232	0.263908	0.620275	90.0511	68.228	61.1797	44.2344	68.2138	50.5048	118.489	112.404	Uhmk1
ENSRNOG00000002943	-0.0220795	0.936644	0.983973	259.082	301.412	250.209	542.877	361.533	319.54	329.757	318.143	Mrpl55
ENSRNOG00000002944	-0.061368	0.716088	0.906475	176.412	171.002	166.283	239.938	188.27	165.112	178.851	185.667	RGD1304587
ENSRNOG00000002946	0.457452	0.499219	0.798501	166.078	431.823	211.776	75.0644	106.414	658.505	339.817	110.396	Socs3
ENSRNOG00000002947	-1.69834	0.000630346	0.015854	8783.68	15869.5	16889.5	4337.65	1975.47	6303.39	3381.4	2476.9	Dpt
ENSRNOG00000002948	-0.533775	0.247338	0.603167	185.269	152.865	186.677	50.9366	53.2068	135.974	130.785	78.2811	Abcc3
ENSRNOG00000002949	0.155759	0.181486	0.527172	425.159	472.414	435.317	538.855	521.154	535.157	529.846	491.766	Pgs1
ENSRNOG00000002950	0.076975	0.864957	0.959561	169.03	145.093	189.03	46.9153	83.2209	206.875	169.908	121.436	Lyl1
ENSRNOG00000002956	0.138243	0.35211	0.699806	448.041	407.641	472.182	420.897	472.04	540.984	527.611	385.384	Stim2
ENSRNOG00000002959	-0.122362	0.503424	0.799756	168.292	215.048	139.615	172.916	163.713	166.083	169.908	139.501	Shroom4
ENSRNOG00000002964	-0.441075	0.410079	0.742587	29.525	12.091	10.981	10.7235	19.0999	10.6837	11.1782	7.02523	Xcl1
ENSRNOG00000002969	-0.159692	0.61203	0.85961	412.611	348.913	422.768	160.852	252.391	346.735	335.346	271.977	Itpkb
ENSRNOG00000002970	-0.173748	0.58217	0.84436	47.2399	46.6369	34.5116	84.4475	50.4782	42.7348	43.5949	49.1766	Zswim7
ENSRNOG00000002977	-0.0310093	0.888337	0.967763	315.917	333.367	301.977	514.728	364.262	323.425	321.932	420.51	Ttc19
ENSRNOG00000002979	0.000663323	0.998397	0.999717	59.0499	74.2736	58.8267	126.001	99.5922	54.3898	84.9542	77.2775	Tbx19
ENSRNOG00000002980	0.173762	0.159011	0.494217	538.831	480.187	545.911	604.537	549.804	585.661	671.809	634.278	Tsr1
ENSRNOG00000002983	0.409441	0.0111036	0.101998	736.648	638.234	776.512	939.646	1184.19	919.77	990.388	1007.62	Nf1x
ENSRNOG00000002989	0.173867	0.159974	0.495691	941.846	994.92	992.994	1211.75	1264.68	1190.75	1151.35	1059.81	Nmt1
ENSRNOG00000002991	0.293176	0.241505	0.597125	76.0268	45.7732	62.7484	48.2557	77.7638	74.7859	55.8909	79.2847	Srr
ENSRNOG00000002997	-0.642309	0.00238803	0.039127	660.621	726.326	517.675	553.6	353.348	489.508	435.949	296.063	Slc9a3r2
ENSRNOG00000002999	0.0395945	0.887415	0.967763	341.751	415.414	366.294	717.133	585.275	400.153	441.538	461.658	Timmdc1
ENSRNOG00000003003	0.0911753	0.676581	0.889625	109.242	123.501	105.888	131.363	159.62	88.3834	133.02	120.433	Tbc1d19
ENSRNOG00000003011	0.120908	0.71239	0.905196	529.235	692.644	620.425	1404.78	970.001	717.751	970.267	869.121	Gadd45gip1
ENSRNOG00000003013	-0.604999	0.0204085	0.151944	47.2399	44.0459	46.277	42.894	39.564	29.1374	20.1207	31.1117	Rpgr
ENSRNOG00000003014	0.0360924	0.887285	0.967763	333.632	275.503	274.524	168.895	203.277	319.54	257.098	301.081	Poglut1
ENSRNOG00000003018	-0.843551	0.0740147	0.329663	978.752	1032.06	868.281	238.598	270.127	696.383	415.829	355.276	Olfml2b
ENSRNOG00000003019	0.11046	0.322667	0.673836	610.429	610.598	667.486	520.089	623.475	664.332	636.039	681.447	Ubn1
ENSRNOG00000003026	0.293766	0.298918	0.655014	1121.95	1181.47	1131.82	2186.25	2054.6	1280.1	1656.61	1895.81	Rad23a
ENSRNOG00000003028	-1.06969	0.171387	0.511476	37.6443	55.2733	18.0402	5.36175	5.45711	26.2236	4.47128	19.0685	Dnah17
ENSRNOG00000003029	-0.227294	0.41124	0.742866	6604	5865.88	7885.91	3739.82	4036.9	6325.73	6017.22	4205.1	Calr
ENSRNOG00000003031	-0.84825	0.0273248	0.182909	932.251	749.645	734.941	265.406	306.962	524.473	321.932	337.211	Atp2b4
ENSRNOG00000003033	-0.541085	0.00216306	0.0372308	208.889	233.184	291.78	205.087	152.799	184.537	150.906	157.566	Plcd3
ENSRNOG00000003038	-0.395433	0.0490414	0.263031	548.426	431.823	545.127	365.939	373.812	310.799	318.578	437.571	Sft2d2
ENSRNOG00000003041	-0.306091	0.00421479	0.0547201	333.632	309.185	316.88	301.598	256.484	270.978	254.863	239.861	Smg6
ENSRNOG00000003042	0.0705594	0.703968	0.900825	273.844	277.23	254.916	345.833	364.262	237.955	283.926	322.157	Mettl13
ENSRNOG00000003048	0.131797	0.475772	0.786148	270.891	266.003	253.347	328.407	392.912	261.265	266.041	305.096	Tiprl
ENSRNOG00000003049	-0.0643822	0.796073	0.936156	549.164	649.462	578.854	1014.71	766.724	551.668	586.855	761.736	Hsd17b10
ENSRNOG00000003050	0.0361373	0.655654	0.881208	1103.5	1047.6	1095.74	1105.86	1145.99	1023.69	1170.36	1125.04	Tbc1d9b
ENSRNOG00000003052	-0.227282	0.326755	0.677597	121.79	124.365	123.928	194.363	135.063	135.003	114.018	95.3424	Cox18
ENSRNOG00000003063	0.417524	0.242429	0.598045	5637.05	5268.24	7361.18	12964.7	13626.4	6542.31	9501.46	12040.2	Phka1
ENSRNOG00000003064	-0.203827	0.669361	0.886878	202.246	175.32	130.203	54.9579	72.3067	212.703	121.842	82.2955	Bst1
ENSRNOG00000003065	-0.0434509	0.542818	0.821914	994.991	965.556	1011.03	931.603	927.708	942.109	972.503	949.41	Glyr1
ENSRNOG00000003066	-0.29018	0.320985	0.673246	45.0256	44.0459	43.1395	50.9366	35.4712	29.1374	27.9455	56.2018	Wnt9a
ENSRNOG00000003068	-0.417087	0.331222	0.68257	42.0731	26.773	44.7083	17.4257	12.2785	33.9936	29.0633	23.0829	Mrnip
ENSRNOG00000003069	-0.732926	0.128818	0.441661	374.967	330.776	271.387	89.8092	117.328	284.575	112.9	127.458	Cd38
ENSRNOG00000003070	-0.163637	0.485431	0.790608	45.0256	37.1368	39.2178	45.5748	40.9283	31.0799	39.1237	38.137	Pigl
ENSRNOG00000003071	0.0591378	0.674572	0.888687	358.728	416.277	317.664	419.557	433.84	386.556	386.765	366.316	Vamp4
ENSRNOG00000003073	-2.01032	0.00339878	0.0481623	18.4531	6.90917	28.2368	17.4257	5.45711	0.971246	3.35346	8.02883	Gpr161
ENSRNOG00000003075	-0.495881	0.0778316	0.338653	217.008	223.684	219.62	131.363	117.328	202.019	136.374	106.382	Tmem39a
ENSRNOG00000003076	-0.226973	0.249631	0.606237	572.046	655.507	650.231	386.046	443.39	515.732	507.49	470.69	Rbms2
ENSRNOG00000003078	0.319667	0.317481	0.671097	4661.99	4581.64	4811.24	10023.8	9731.39	5601.18	7123.86	7591.26	Dcaf6
ENSRNOG00000003081	0.146292	0.516683	0.807194	47.2399	58.7279	57.2579	81.7666	72.3067	63.131	64.8335	67.2415	Ribc1
ENSRNOG00000003084	0.134178	0.26997	0.627062	1239.31	1100.28	1168.69	1367.25	1529.35	1252.91	1288.85	1278.59	Parp1
ENSRNOG00000003086	-0.244586	0.389217	0.729421	114.409	148.547	116.869	229.215	160.985	128.204	117.371	105.378	Cenpv
ENSRNOG00000003088	-0.382392	0.208272	0.562161	194.865	199.502	181.186	88.4688	99.5922	117.521	166.555	127.458	Arhgap31
ENSRNOG00000003094	-0.700233	0.14096	0.46299	113.671	50.0915	63.5328	20.1065	42.2926	39.8211	31.2989	40.1442	Cmahp
ENSRNOG00000003098	0.568047	0.0778937	0.338812	52.4068	65.6371	50.1987	93.8305	141.885	75.7572	70.4226	98.3532	Prom1
ENSRNOG00000003099	-0.030118	0.81631	0.943829	245.795	257.367	268.25	281.492	297.412	260.294	235.86	237.854	Ubqln2
ENSRNOG00000003100	-0.279793	0.138963	0.460016	109.242	102.774	85.4947	105.894	66.8496	94.2109	78.2473	90.3244	Dusp12
ENSRNOG00000003104	0.325364	0.488138	0.791809	332.894	228.003	395.315	100.533	160.985	467.169	420.3	276.995	Trpv2
ENSRNOG00000003108	0.435989	0.296678	0.652767	148.363	183.093	280.015	387.386	188.27	266.121	557.792	336.207	Acbd4
ENSRNOG00000003114	-1.01805	0.020607	0.152921	123.267	118.32	155.302	37.5322	35.4712	61.1885	45.8306	72.2595	B4galt4
ENSRNOG00000003116	0.141842	0.345011	0.69405	230.295	210.73	186.677	247.981	270.127	216.588	228.035	249.897	Dph1
ENSRNOG00000003117	0.420059	0.0717498	0.324948	1626.09	1672.02	1627.54	2864.51	2926.37	2224.15	2711.83	2555.18	Psmd12
ENSRNOG00000003119	1.59655	0.000645036	0.0159875	4.42874	6.90917	8.62791	10.7235	36.8355	17.4824	19.0029	18.0649	Gc
ENSRNOG00000003120	-1.24901	0.0171515	0.133725	1319.77	2190.21	2196.2	485.238	331.519	1162.58	624.861	485.744	Prelp
ENSRNOG00000003121	-0.925905	0.00137431	0.026995	98.9086	108.819	123.928	71.0431	39.564	76.7284	50.3019	45.1622	Rtn4rl1
ENSRNOG00000003122	-0.278832	0.207739	0.561661	48.7162	69.0917	52.5518	63.0005	45.0211	52.4473	48.0662	45.1622	Hdac8
ENSRNOG00000003123	0.152249	0.476198	0.786362	851.057	922.374	848.673	1408.8	1327.44	1038.26	1082.05	1027.69	Rpa1
ENSRNOG00000003125	0.0632458	0.75737	0.92158	264.248	222.821	255.7	378.003	342.433	283.604	272.748	268.966	Rogdi
ENSRNOG00000003127	0.0653488	0.838769	0.952524	228.818	326.458	226.679	565.664	401.097	312.741	355.466	337.211	Spryd4
ENSRNOG00000003129	0.124556	0.4375	0.758874	393.42	447.369	429.827	473.174	601.646	419.578	430.36	450.618	Zfp496
ENSRNOG00000003131	-0.291369	0.15153	0.482293	690.146	723.735	737.294	473.174	458.397	644.907	571.205	471.694	Traf7
ENSRNOG00000003134	0.471207	0.280721	0.637267	31.0012	39.7277	34.5116	26.8087	27.2855	21.3674	70.4226	64.2307	Slc4a4
ENSRNOG00000003136	-0.692387	0.23516	0.591022	39.8587	15.5456	16.4715	6.70218	8.18566	17.4824	13.4138	10.036	Fcrla
ENSRNOG00000003139	0.270265	0.00348909	0.0487708	1080.61	1017.37	977.307	918.199	1238.76	1137.33	1180.42	1267.55	Smc1a
ENSRNOG00000003144	0.636018	5.07384e-07	7.68518e-05	679.074	606.279	647.093	761.368	1113.25	985.815	1148	935.359	Gprc5c
ENSRNOG00000003147	0.35698	0.0440437	0.245765	7159.8	7044.76	7250.58	10139.1	10766.9	8263.36	10455	10973.4	Sqstm1
ENSRNOG00000003148	-0.506427	0.241444	0.597125	3599.09	3563.4	4182.97	1207.73	1294.7	3505.23	2189.81	1847.64	Timp2
ENSRNOG00000003149	0.0146347	0.900853	0.970938	449.518	506.96	493.36	534.834	541.618	466.198	537.671	458.647	Farsa
ENSRNOG00000003150	-0.18345	0.624393	0.865329	812.674	969.874	871.419	2297.51	1454.32	915.885	1018.33	969.482	Mpc2
ENSRNOG00000003151	0.35845	0.0368295	0.221049	731.481	836.873	829.064	1117.92	1145.99	997.47	1082.05	1274.58	Bfar
ENSRNOG00000003163	-0.0369192	0.916525	0.97635	3218.96	3527.99	3351.55	8318.75	5785.9	3796.6	4062.15	4304.46	Sdhc
ENSRNOG00000003170	-0.662156	0.229664	0.583992	245.057	213.321	205.501	48.2557	54.5711	210.76	89.4255	95.3424	Nlrp3
ENSRNOG00000003171	-1.49458	0.0263929	0.178466	256.129	1012.19	187.461	183.64	72.3067	181.623	61.48	265.955	Mpz
ENSRNOG00000003172	-0.820261	0.111887	0.409474	2513.31	3610.04	3218.99	902.114	690.324	2655.39	1514.64	941.381	Serpinf1
ENSRNOG00000003174	0.261275	0.383898	0.725436	801.603	861.919	943.58	1718.44	1566.19	1004.27	1107.76	1502.4	Tapt1
ENSRNOG00000003177	-0.131808	0.225191	0.579973	854.748	905.101	842.398	876.645	905.88	777.968	791.416	703.527	Mat2b
ENSRNOG00000003178	-1.14832	8.60489e-05	0.00391006	171.245	117.456	129.419	81.7666	60.0282	71.8722	42.4771	52.1874	Mageh1
ENSRNOG00000003183	-2.36416	6.38181e-11	3.62487e-08	216.27	409.368	481.594	293.556	47.7497	90.3259	43.5949	89.3208	Fmod
ENSRNOG00000003185	0.0143065	0.867029	0.960726	705.647	671.053	654.152	630.005	660.31	703.182	646.099	680.444	Acbd3
ENSRNOG00000003186	-0.109997	0.308715	0.664029	308.536	325.595	301.192	281.492	285.134	299.144	273.866	271.977	Anks3
ENSRNOG00000003187	0.462867	0.0678497	0.314174	57.5737	49.2278	68.2389	65.6814	107.778	89.3546	78.2473	57.2054	Armcx5
ENSRNOG00000003191	-0.220518	0.459301	0.774326	207.413	170.138	189.03	79.0857	150.07	137.917	141.963	127.458	Bhlhb9
ENSRNOG00000003195	-0.508126	0.0628239	0.301873	50.1924	32.8185	48.63	36.1918	25.9213	27.1949	33.5346	32.1153	Caskin1
ENSRNOG00000003201	-0.166445	0.00287987	0.0441106	6115.36	6086.98	6053.65	6337.58	5612.64	5272.89	5639.4	5388.35	Rps4x
ENSRNOG00000003203	0.18432	0.245204	0.600976	683.503	874.873	871.419	1026.77	978.187	866.351	1068.63	1009.63	Hexim1
ENSRNOG00000003205	-1.3458	9.05619e-07	0.000117575	260.558	323.004	173.343	175.597	81.8566	115.578	86.0721	83.2991	Ldb2
ENSRNOG00000003206	-0.0248333	0.943722	0.986456	3288.34	2873.35	3250.37	1180.92	1847.23	3396.45	2805.73	2364.49	Actr3
ENSRNOG00000003207	-0.0487775	0.894398	0.969257	882.058	489.687	747.491	304.279	442.026	781.853	675.163	445.6	Fmnl1
ENSRNOG00000003208	-0.196651	0.81485	0.943497	20.6675	8.63646	8.62791	0	5.45711	12.6262	4.47128	11.0396	Ercc6l
ENSRNOG00000003209	-1.42382	0.010606	0.0992367	28.0487	27.6367	22.7463	95.171	15.007	17.4824	10.0604	21.0757	Pcp4l1
ENSRNOG00000003211	-0.0739568	0.781384	0.931348	601.571	621.825	563.952	1163.5	766.724	617.712	727.7	687.469	Srp9
ENSRNOG00000003213	0.402851	0.00892247	0.0887171	169.03	183.093	202.364	150.129	226.47	223.387	269.394	216.779	Helz
ENSRNOG00000003214	-0.135381	0.658577	0.881208	164.602	175.32	186.677	375.322	245.57	183.566	193.383	195.703	AABR07029742.1
ENSRNOG00000003215	0.166191	0.656825	0.881208	19.9293	11.2274	21.1776	10.7235	19.0999	18.4537	17.8851	17.0613	Zfp287
ENSRNOG00000003217	-0.90556	0.113381	0.41217	1974.48	1499.29	1777.35	276.13	399.733	1304.38	649.453	597.144	Lgals3bp
ENSRNOG00000003218	0.304704	0.418868	0.74816	15.5006	15.5456	10.981	14.7448	13.6428	12.6262	22.3564	21.0757	Zfp286a
ENSRNOG00000003219	0.889764	0.00346948	0.0487085	220.699	215.048	317.664	509.366	608.467	480.767	634.921	609.188	Trim16
ENSRNOG00000003220	-0.128686	0.307645	0.663263	2479.36	2404.39	2014.22	2268.02	2210.13	2294.08	1797.45	2082.48	H3f3a
ENSRNOG00000003221	-2.11735	7.5163e-12	6.02719e-09	338.061	244.412	428.258	473.174	94.1351	117.521	74.8939	55.1982	Myoc
ENSRNOG00000003223	-0.295004	0.224878	0.579753	627.405	633.053	687.88	369.96	388.819	579.834	504.136	418.503	Degs1
ENSRNOG00000003224	0.0533245	0.746866	0.918862	104.814	108.819	105.104	97.8518	91.4066	127.233	105.075	107.386	Nudt16l1
ENSRNOG00000003226	-0.360067	0.00208338	0.0361791	2003.27	2288.66	2194.63	1745.25	1525.26	1670.54	1634.25	1586.7	Mprip
ENSRNOG00000003228	0.94528	3.07599e-07	5.17677e-05	689.408	818.736	612.582	884.688	1693.07	1515.14	1425.22	1149.13	Mid1ip1
ENSRNOG00000003229	0.342764	0.16835	0.508055	896.821	868.828	861.222	1474.48	1649.41	1076.14	1361.5	1110.99	Tspan7
ENSRNOG00000003232	-0.502828	0.29067	0.646925	467.232	316.958	512.968	99.1923	165.078	340.907	270.512	209.753	Slc9a3r1
ENSRNOG00000003233	0.446246	0.194162	0.543049	19.9293	18.1366	16.4715	18.7661	15.007	21.3674	33.5346	29.1045	Serpinf2
ENSRNOG00000003234	0.694491	4.98193e-06	0.00044388	1320.5	1583.93	1534.98	1918.16	2578.48	2243.58	2806.84	2651.52	Mgrn1
ENSRNOG00000003235	-0.123382	0.271194	0.628287	537.354	516.46	532.577	455.748	444.754	439.003	516.432	478.719	Mgat4b
ENSRNOG00000003237	0.24521	0.157338	0.491205	211.842	215.911	250.994	274.789	317.877	247.668	240.331	322.157	Tp53bp2
ENSRNOG00000003239	-0.305637	0.113808	0.412683	374.229	390.368	403.159	270.768	242.841	340.907	319.696	261.941	Cant1
ENSRNOG00000003242	-0.603933	0.0758425	0.334374	280.487	349.777	316.095	124.661	173.263	232.128	163.202	137.494	Gulp1
ENSRNOG00000003243	-0.0118522	0.966333	0.991872	493.067	469.823	569.442	285.513	330.155	588.575	506.372	379.362	Wdr81
ENSRNOG00000003244	-1.49665	0.0128754	0.111653	93.0036	105.365	113.732	20.1065	13.6428	58.2748	23.4742	22.0793	Ltc4s
ENSRNOG00000003245	0.517297	0.111605	0.408979	2195.92	2112.48	2149.92	4498.5	5346.6	3158.49	4123.63	3049.95	Cacng1
ENSRNOG00000003247	0.000220843	0.998681	0.999851	326.989	271.185	333.351	331.088	281.041	315.655	311.871	351.261	Sde2
ENSRNOG00000003248	-0.517761	0.00435945	0.0561857	471.661	437.869	350.607	368.62	334.248	302.058	223.564	280.006	Mpzl1
ENSRNOG00000003251	2.10991	0.00873329	0.0875204	2.21437	6.04552	3.13742	6.70218	8.18566	9.71246	50.3019	8.02883	B3galt2
ENSRNOG00000003253	0.113826	0.611387	0.859386	582.38	577.779	688.664	1045.54	811.745	723.578	754.528	837.006	Qdpr
ENSRNOG00000003254	0.286094	0.543878	0.822971	11.81	11.2274	17.2558	38.8727	19.0999	25.2524	29.0633	20.0721	Il23a
ENSRNOG00000003256	0.741584	0.0180892	0.139396	16225.4	12540.1	17229.2	28812.7	35394.8	21498.5	40512	27669.4	Ccng1
ENSRNOG00000003258	0.255326	0.0955935	0.374538	118.838	133.001	136.478	109.916	135.063	163.169	139.727	157.566	Cdc73
ENSRNOG00000003259	-1.40983	0.0159995	0.128222	543.997	573.461	581.992	143.427	84.5852	386.556	110.664	111.4	C1qtnf1
ENSRNOG00000003260	0.0035747	0.989893	0.997918	62.0024	85.501	65.8859	132.703	87.3137	79.6422	82.7186	93.3352	Nr1i3
ENSRNOG00000003261	0.430091	0.00935608	0.0918303	1614.28	1709.16	1641.66	2092.42	2480.26	1860.91	2442.43	2720.77	Usp9x
ENSRNOG00000003262	-0.00792784	0.984337	0.996876	42.8112	31.0913	50.9831	17.4257	27.2855	30.1086	54.7731	31.1117	Cacng4
ENSRNOG00000003264	-0.374553	0.00305777	0.0453574	244.319	241.821	235.307	273.449	178.72	189.393	182.204	212.764	Nat9
ENSRNOG00000003267	0.0268455	0.878128	0.964122	179.364	167.547	141.968	198.385	193.727	190.364	169.908	144.519	Pycr2
ENSRNOG00000003268	-0.219693	0.37308	0.717831	205.937	177.911	216.482	112.597	145.978	182.594	127.431	158.569	Maml1
ENSRNOG00000003269	-0.300573	0.138124	0.459133	738.124	755.69	739.647	529.472	473.404	685.7	624.861	460.654	Atp6v0e1
ENSRNOG00000003276	-0.64507	0.000557567	0.0145608	406.706	484.505	444.73	289.534	248.298	260.294	279.455	253.912	Myo1d
ENSRNOG00000003278	0.303727	0.0894399	0.36295	218.485	200.366	185.108	159.512	192.363	247.668	281.69	222.8	Map3k14
ENSRNOG00000003279	-0.120307	0.60784	0.857009	39.1206	44.0459	38.4334	38.8727	45.0211	33.9936	36.888	33.1189	Syce2
ENSRNOG00000003281	-0.198859	0.450156	0.767162	123.267	95.0011	118.438	61.6601	77.7638	104.895	89.4255	77.2775	Mcm9
ENSRNOG00000003283	0.257956	0.435781	0.757823	1516.11	1383.56	1271.44	2812.24	2931.83	1602.56	1590.66	2222.98	Rcsd1
ENSRNOG00000003284	0.225422	0.731126	0.912284	8.11936	9.50011	7.84355	34.8513	20.4642	7.76997	12.296	28.1009	Epn3
ENSRNOG00000003285	0.569337	0.308488	0.663851	14.7625	6.04552	8.62791	5.36175	5.45711	11.655	21.2386	14.0505	Mpv17l
ENSRNOG00000003289	0.108908	0.228875	0.583894	1251.12	1197.88	1203.99	1316.31	1440.68	1343.23	1359.27	1215.36	Lap3
ENSRNOG00000003291	0.148451	0.643187	0.875304	308.536	628.734	556.108	490.6	349.255	751.744	652.806	443.593	Creg1
ENSRNOG00000003296	0.0323604	0.911399	0.974347	26.5725	38.0004	33.7273	20.1065	30.0141	31.0799	34.6524	27.0973	Dck
ENSRNOG00000003298	-1.28007	0.0398896	0.231295	106.29	28.5003	41.5708	14.7448	31.3784	19.4249	17.8851	11.0396	Cd247
ENSRNOG00000003300	0.181255	0.517633	0.807838	372.753	629.598	326.292	562.983	387.455	527.387	552.203	674.422	Btg2
ENSRNOG00000003302	-0.0204427	0.90684	0.972648	784.626	963.829	915.343	1277.44	1017.75	894.518	965.796	1002.6	Flcn
ENSRNOG00000003304	-0.793979	0.175937	0.517448	19.9293	20.7275	25.8837	4.02131	12.2785	12.6262	4.47128	12.0433	Chad
ENSRNOG00000003305	-0.520913	0.456177	0.77288	124.005	50.9551	48.63	5.36175	42.2926	51.476	43.5949	23.0829	Cxcr3
ENSRNOG00000003307	0.0862116	0.702493	0.899738	810.46	789.372	893.381	1260.01	1291.97	957.649	918.847	813.923	Gcdh
ENSRNOG00000003310	-0.0776481	0.722204	0.90885	295.25	265.139	225.894	160.852	208.734	231.157	204.561	255.919	Tmem63a
ENSRNOG00000003326	0.347625	0.0536231	0.276576	291.559	307.458	269.034	327.066	450.211	280.69	406.886	383.377	Rrn3
ENSRNOG00000003328	0.119378	0.734133	0.913561	721.147	665.871	771.021	1684.93	1343.81	761.457	942.321	1124.04	Cdip1
ENSRNOG00000003329	0.027532	0.847567	0.954879	185.269	153.729	156.087	159.512	160.985	184.537	153.141	168.606	Ppm1d
ENSRNOG00000003330	0.263018	0.138513	0.459557	315.179	320.413	279.231	432.961	420.197	346.735	412.475	432.553	Acsf2
ENSRNOG00000003332	-0.238793	0.480112	0.787258	104.075	123.501	107.457	231.895	165.078	105.866	88.3077	119.429	Nt5m
ENSRNOG00000003334	0.0238684	0.936354	0.983794	1815.78	2131.48	2116.19	4103.08	3255.16	2120.23	2307.18	2650.52	Klhl21
ENSRNOG00000003336	1.60703	0.00290124	0.0442885	1716.88	904.237	2089.52	588.452	4357.5	2943.85	7391.02	1454.22	Mybph
ENSRNOG00000003338	-0.588723	0.196287	0.545259	1232.67	1725.56	1621.26	537.515	484.318	1518.06	766.824	633.274	Pmp22
ENSRNOG00000003343	0.0319782	0.885337	0.967003	3382.82	3124.67	3770.4	2073.65	2548.47	3638.29	3350.1	3094.11	Canx
ENSRNOG00000003346	0.261473	0.460853	0.775283	43.5493	33.6822	22.7463	22.7874	46.3854	24.2812	45.8306	33.1189	Fancb
ENSRNOG00000003348	-1.85694	7.4191e-10	2.78203e-07	71.598	78.5918	90.2009	73.724	9.54994	30.1086	21.2386	24.0865	Rasd1
ENSRNOG00000003350	-0.105629	0.70565	0.901539	337.323	295.367	283.937	150.129	197.82	307.885	244.802	242.872	Mospd2
ENSRNOG00000003357	-1.01112	0.130904	0.446339	114133	119415	110603	14679.1	15125.7	93720.4	34888.2	34302.2	Col3a1
ENSRNOG00000003359	0.0273903	0.791961	0.935303	2215.11	2116.8	1989.13	2226.46	2457.06	2025.05	2207.69	2024.27	Ogt
ENSRNOG00000003365	-0.549988	0.254471	0.612726	360.204	392.095	548.264	193.023	159.62	524.473	164.319	171.616	Cadm3
ENSRNOG00000003367	-0.708815	0.0394319	0.229566	25.8343	52.6824	36.0803	29.4896	23.1927	26.2236	16.7673	22.0793	Tmem220
ENSRNOG00000003374	-0.089127	0.811815	0.942645	23.62	44.0459	18.0402	30.83	34.1069	19.4249	29.0633	27.0973	LOC103690141
ENSRNOG00000003385	0.0617647	0.839529	0.952653	270.891	311.776	275.309	630.005	422.926	352.562	380.058	393.413	Glrx2
ENSRNOG00000003388	-0.706792	0.269538	0.626486	85.6224	89.8192	49.4144	21.447	16.3713	76.7284	13.4138	44.1586	Cenpf
ENSRNOG00000003392	0.154543	0.555224	0.830278	1354.46	1473.38	1357.72	2655.4	2193.76	1634.61	1908.12	1873.73	Grsf1
ENSRNOG00000003397	0.217446	0.141169	0.463269	212.58	196.048	222.757	189.002	218.284	270.978	258.216	207.746	Adprm
ENSRNOG00000003398	0.202611	0.449318	0.766505	127.695	158.047	183.539	284.172	240.113	195.22	228.035	199.717	Tomm40l
ENSRNOG00000003399	-0.289042	0.000529771	0.0140503	2845.47	2778.35	2888	2566.94	2090.07	2376.64	2278.12	2323.34	Hnrnph1
ENSRNOG00000003400	-0.860464	0.00481143	0.0601738	54.6212	73.4099	56.4736	45.5748	34.1069	42.7348	19.0029	31.1117	Fmo4
ENSRNOG00000003402	-0.153367	0.50761	0.802456	674.645	630.462	665.133	372.641	427.019	598.288	566.734	516.856	Stx6
ENSRNOG00000003403	0.852655	5.04687e-05	0.00262592	425.159	437.869	491.006	436.982	667.131	731.348	1143.53	692.487	Slc35f5
ENSRNOG00000003407	0.0469096	0.842979	0.953255	175.674	216.775	178.833	111.256	201.913	150.543	160.966	195.703	Ptpn14
ENSRNOG00000003424	0.174916	0.273456	0.630362	472.399	455.141	460.417	654.133	622.11	539.042	574.559	564.026	Elac2
ENSRNOG00000003428	0.20268	0.169219	0.509452	696.789	711.644	749.059	843.134	791.281	762.428	1050.75	845.035	Rufy3
ENSRNOG00000003434	1.07138	0.020792	0.153274	25.8343	16.4093	10.1966	21.447	35.4712	17.4824	43.5949	58.209	Trove2
ENSRNOG00000003439	0.171066	0.642853	0.875208	211.842	264.276	196.873	461.11	463.854	268.064	195.618	347.247	Il15
ENSRNOG00000003442	-0.274937	0.560524	0.833466	20.6675	23.3184	61.1797	25.4683	20.4642	21.3674	42.4771	24.0865	Adora1
ENSRNOG00000003452	-0.140364	0.640931	0.874416	896.083	1355.06	975.738	1902.08	1613.94	956.677	1000.45	1080.88	Asb9
ENSRNOG00000003453	-1.49789	0.0152341	0.124586	97.4324	114.865	68.2389	17.4257	23.1927	51.476	17.8851	13.0469	Lypd1
ENSRNOG00000003455	0.403674	0.267913	0.624732	22.8818	32.8185	21.1776	42.894	50.4782	31.0799	25.7098	49.1766	Zfp13
ENSRNOG00000003457	-0.444615	0.218096	0.572395	31.0012	31.0913	26.6681	20.1065	15.007	22.3387	30.1811	13.0469	Bicdl2
ENSRNOG00000003461	0.117213	0.558025	0.831439	542.521	583.825	512.184	756.006	784.459	516.703	590.208	703.527	Zfp330
ENSRNOG00000003463	0.588777	0.210365	0.563729	1295.41	1249.7	1590.67	3191.58	2337.01	1448.13	1962.89	5268.92	Srebf1
ENSRNOG00000003464	-0.494502	0.0313195	0.199975	174.935	212.457	159.224	131.363	128.242	152.486	99.4859	102.368	Hid1
ENSRNOG00000003470	0.10303	0.673915	0.888473	314.441	319.549	225.894	426.259	446.119	280.69	330.874	322.157	Fundc1
ENSRNOG00000003472	0.154784	0.604241	0.855125	31.7393	37.1368	33.7273	21.447	30.0141	33.9936	27.9455	47.1694	Atp11c
ENSRNOG00000003476	-2.98467	5.143e-05	0.00265242	56.0974	25.0457	41.5708	5.36175	2.72855	2.91374	5.58909	5.01802	Slc6a4
ENSRNOG00000003479	0.166053	0.484065	0.790272	126.957	151.138	124.713	197.044	193.727	120.435	167.673	188.678	Rnf150
ENSRNOG00000003480	-0.819907	0.268436	0.625097	107.028	68.228	107.457	4.02131	21.8284	58.2748	52.5375	30.1081	Aim2
ENSRNOG00000003486	-0.990184	0.0895516	0.36295	893.868	742.736	916.911	147.448	177.356	658.505	244.802	279.002	Mnda
ENSRNOG00000003491	0.844602	0.00192642	0.0344805	204.46	196.048	283.937	320.364	451.576	286.518	514.197	548.971	Prkca
ENSRNOG00000003494	1.16542	1.7009e-05	0.00115357	132.862	107.092	98.0444	179.618	327.426	193.278	324.168	311.117	Ppfia4
ENSRNOG00000003495	0.182826	0.162108	0.498277	1884.43	1856.84	2346.79	1666.16	2197.85	2143.54	2250.17	2215.96	Prpf8
ENSRNOG00000003496	0.0429866	0.932101	0.982629	194.865	178.775	237.66	52.277	79.1281	191.335	272.748	141.508	Tbc1d9
ENSRNOG00000003497	0.214099	0.245634	0.60138	107.766	121.774	134.125	152.81	174.627	124.319	153.141	145.523	Thoc6
ENSRNOG00000003498	-0.278092	0.723019	0.908932	16.2387	14.682	26.6681	0	6.82138	15.5399	15.6495	10.036	Olr1585
ENSRNOG00000003500	0.296358	0.54111	0.821241	5.90499	11.2274	11.7653	14.7448	16.3713	6.79872	17.8851	12.0433	Apoa2
ENSRNOG00000003504	0.0974407	0.711165	0.904966	484.209	553.597	536.499	957.072	806.288	571.093	593.562	733.635	Rnaseh2a
ENSRNOG00000003506	-0.0556072	0.581669	0.843903	740.338	670.189	697.292	605.877	626.203	644.907	681.87	663.382	Gosr2
ENSRNOG00000003508	-0.0218885	0.904077	0.971571	140.982	141.638	200.011	158.171	136.428	160.256	158.73	174.627	Ergic1
ENSRNOG00000003510	-0.27522	0.538506	0.819782	118.1	91.5465	88.6322	221.172	162.349	87.4121	48.0662	130.469	Fmo2
ENSRNOG00000003515	-0.0849318	0.771111	0.927456	366.109	323.867	294.918	449.046	420.197	362.275	179.969	388.395	Ephx1
ENSRNOG00000003517	-0.163083	0.522617	0.810317	70.1218	100.183	58.0423	76.4049	49.114	71.8722	78.2473	71.2559	Tbx2
ENSRNOG00000003520	0.0555436	0.775849	0.929472	1400.22	1534.7	1402.43	2290.81	1862.24	1680.26	1704.67	1635.87	Prdx2
ENSRNOG00000003522	-0.32693	0.351528	0.699127	48.7162	58.7279	41.5708	21.447	31.3784	43.7061	26.8277	35.1261	Mr1
ENSRNOG00000003524	-0.213747	0.487484	0.791495	804.555	591.598	736.51	360.577	397.005	750.773	487.369	515.853	Lrrc59
ENSRNOG00000003526	-0.98542	0.0599872	0.29607	47.9781	85.501	105.888	17.4257	20.4642	40.7923	33.5346	35.1261	Sytl4
ENSRNOG00000003532	1.50713	0.00228854	0.0381901	14.7625	19.0002	10.981	16.0852	81.8566	43.7061	27.9455	20.0721	Magea11
ENSRNOG00000003533	0.211136	0.581435	0.843744	198.555	315.231	360.803	687.644	551.168	337.022	392.354	524.885	Clcn4
ENSRNOG00000003536	0.210312	0.052568	0.273304	657.668	711.644	768.668	709.091	803.559	738.147	861.838	890.197	Rufy1
ENSRNOG00000003538	-1.17746	0.00936549	0.0918303	177.15	292.776	280.799	88.4688	45.0211	121.406	125.196	79.2847	Adamts4
ENSRNOG00000003541	-0.0106254	0.94119	0.985279	194.865	166.684	190.598	160.852	184.177	194.249	157.612	174.627	Pggt1b
ENSRNOG00000003542	-0.0119714	0.966139	0.991822	438.446	507.824	548.264	958.412	635.753	510.875	736.643	545.961	AABR07029198.1
ENSRNOG00000003545	0.37462	0.136662	0.456579	288.606	320.413	298.839	540.196	534.797	384.613	509.725	443.593	Uchl5
ENSRNOG00000003546	0.910493	0.00640024	0.0722252	173.459	156.32	244.719	124.661	190.999	329.252	491.84	304.092	Tnfrsf12a
ENSRNOG00000003549	-0.23639	0.0676471	0.313555	631.096	721.144	644.74	581.749	534.797	628.396	489.605	536.928	Cnpy2
[truncated: 12,253 more rows]
