# Supplementary material for: Adhesive anti-fibrotic interfaces on diverse organs
Source: Nature. 2024 May 22;630(8016):360–7. doi: 10.1038/s41586-024-07426-9 (PMC11168934; doi:10.1038/s41586-024-07426-9)
Supplement: Supplementary file 5 — Source Data Fig. 2 [file 41586_2024_7426_MOESM5_ESM.xlsx]

## Sheet: Fig. 2k
	Collagen layer thickness (µm)
Nataive tissue (NT)	29.25
	34.33
	40.13
	Collagen layer thickness (µm)
	D3	D7	D14	D28	D84
Adhesive interface	21.71	28.21	40.02	11.09	20.29
	17.95	26.41	32.91	15.25	34.76
	27.88	25.55	34.33	14.15	32.27
Non-adhesive interface	92.92	531.7	633.6	771.1	958.7
	86.27	473.3	704.5	758.1	838.3
	96.63	492.3	724.7	838	1212
