# Supplementary material for: Adhesive anti-fibrotic interfaces on diverse organs
Source: Nature. 2024 May 22;630(8016):360–7. doi: 10.1038/s41586-024-07426-9 (PMC11168934; doi:10.1038/s41586-024-07426-9)
Supplement: Supplementary file 6 — Source Data Fig. 3 [file 41586_2024_7426_MOESM6_ESM.xlsx]

## Sheet: Fig. 3g
	a-SMA	CD68	CD3	CD206	iNOS	Vimentin	Neutrophil elastase
Non-adhesive interface	86	49	72	134	24	85	126
	105	66	118	102	32	71	142
	97	80	109	119	43	69	202
Adhesive interface	42	15	26	45	6	18	45
	54	17	15	43	9	20	54
	45	25	23	37	11	38	59

## Sheet: Fig. 3h
	a-SMA	CD68	CD3	CD206	iNOS	Vimentin	Neutrophil elastase
Non-adhesive interface	277	182	144	142	145	242	303
	320	165	171	130	137	297	265
	309	231	206	119	115	338	274
Adhesive interface	31	12	10	23	11	11	45
	47	16	8	32	7	14	49
	41	7	14	40	8	13	36

## Sheet: Fig. 3i
	a-SMA	CD68	CD3	CD206	Inos	Vimentin	Neutrophil elastase
Non-adhesive interface	635	124	144	123	140	367	385
	791	159	122	147	171	447	402
	689	135	169	109	165	433	491
Adhesive interface	31	25	13	27	3	13	32
	44	23	20	35	6	23	53
	38	18	24	39	8	17	50
