# Supplementary material for: Adhesive anti-fibrotic interfaces on diverse organs
Source: Nature. 2024 May 22;630(8016):360–7. doi: 10.1038/s41586-024-07426-9 (PMC11168934; doi:10.1038/s41586-024-07426-9)
Supplement: Supplementary file 7 — Source Data Fig. 4 [file 41586_2024_7426_MOESM7_ESM.xlsx]

## Sheet: Fig. 4b
	S100a8	Ly6c	Nos2	Cd11b	Cd86	Tgfb1	Mrc1	Il10
Non-adhesive interface	1.36918	1.20219	2.23315	0.953266	2.20845	1.38821	1.12187	1.8791
	1.26867	1.19389	1.9173	0.959897	1.51891	1.19187	0.943376	1.84043
	1.46746	1.25324	2.06921	1.02169	1.41719	1.19187	0.976644	2.00006
	0.749145	0.844206	0.226735	1.2066	0.451574	0.61269	0.505542	0.586434
	0.733728	0.787672	0.24133	1.09502	0.62548	0.652129	0.541827	0.590513
	0.802913	0.724806	0.184166	1.1258	0.361743	0.591819	0.484949	0.637299
	0.808498	1.03934	0.731575	0.871125	0.915756	1.16734	1.30668	0.476333
	0.903325	0.936705	0.654778	0.889429	0.703701	1.0448	1.53252	0.486341
	0.897085	1.01795	0.741787	0.877184	0.797212	1.15928	1.58656	0.503492
Adhesive interface	0.981674	1.21897	2.47783	0.796061	0.40417	0.621243	0.340542	0.24828
	0.83701	1.23599	1.85199	0.674061	0.328288	0.451635	0.272798	0.234887
	0.814122	1.18564	2.7877	0.547508	0.34942	0.587731	0.335854	0.214648
	0.661272	0.385731	3.96983	0.959897	0.842668	1.11206	0.745306	0.447525
	0.689354	0.345239	3.88813	1.09502	0.733585	1.08917	0.745306	0.517647
	0.759602	0.322119	2.63733	1.07248	0.567635	0.814072	0.592918	0.524873
	0.207807	2.66783	1.45304	0.594996	1.58341	1.45723	0.917579	0.148655
	0.200728	3.1726	1.72797	0.615978	2.41669	1.44716	1.4102	0.164943
	0.213649	3.21689	1.55733	0.628921	1.36892	1.38821	1.32492	0.181752

## Sheet: Fig. 4c
	S100a8	Nos2	Ly6c	Cd11b	Cd86	Tgfb1	Mrc1	Il10
Non-adhesive interface	0.276636	0.31144	0.823328	1.2503	1.71505	1.19598	1.14853	0.703376
	0.251053	0.288577	0.650463	0.967461	1.62253	0.951445	0.90739	0.684142
	0.272828	0.309289	0.574166	1.05137	1.37387	0.938346	0.9329	0.738346
	0.239162	0.0778601	0.757616	0.871925	0.623408	0.800066	0.795423	0.37693
	0.226261	0.0863912	0.726754	0.738298	0.513433	0.649856	0.632788	0.323619
	0.244188	0.0778601	0.64597	0.853981	0.663537	0.731126	0.768328	0.390222
	2.57766	2.57939	1.62399	1.08845	0.998787	1.23815	1.36585	2.00329
	2.50717	2.70763	1.69295	1.12683	0.711161	1.29073	1.34704	1.96206
	2.40504	2.56157	1.50477	1.05137	0.778219	1.2043	1.10175	1.81802
Adhesive interface	0.0394471	0.0228293	0.197447	0.319143	0.485737	0.37584	0.54329	0.31477
	0.0449998	0.024638	0.267858	0.464025	0.492518	0.36053	0.602818	0.406793
	0.0345795	0.0237987	0.20441	0.33501	0.44697	0.363038	0.479564	0.382192
	0.0399977	0.0524479	0.594414	0.285641	0.383753	0.345844	0.476251	0.401193
	0.0425724	0.0462959	0.615376	0.238535	0.365577	0.350671	0.472961	0.483762
	0.0386352	0.0496187	0.532015	0.261028	0.453209	0.36053	0.486258	0.43599
	0.0338679	0.0654723	0.664131	0.200584	0.3364	0.391801	0.920056	0.316959
	0.0327142	0.0692054	0.721734	0.188453	0.313872	0.402816	0.882577	0.27213
	0.0425724	0.0800491	0.817641	0.225668	0.365577	0.485718	1.10175	0.319164

## Sheet: Fif. 4d
Non-adhesive interface							Adhesive interface
	Day 3			Day 7			Day 3			Day 7
IL-1a	0.954028	1.40156	0.644421	0.459618	1.05618	1.4842	0.510233	0.542377	0.63658	1.38597	0.467321	0.654577
IL-1b	2.38475	0.40354	0.21171	0.323332	0.486559	2.19011	0.153886	0.203256	0.226752	0.256716	0.139296	0.241685
MCP-1	1.95419	0.524061	0.521752	0.494431	1.18193	1.32364	0.711103	1.22897	0.708402	0.567984	0.515722	0.502476
IL-12p70	0.964857	0.800953	1.23419	1.11781	1.50884	1.03065	1.73179	1.87816	1.35487	1.32191	1.78433	1.21884
G-CSF	0.827624	1.32116	0.85122	0.865932	0.971421	1.16265	1.95987	2.0356	1.4073	1.31371	1.68919	1.16541
IL-17	1.11626	0.980652	0.903069	1.32285	0.734975	0.942205	1.1584	1.01881	0.858865	0.902944	0.981565	0.889238
IL-18	0.995931	1.05301	0.951062	0.814104	0.890959	1.29494	0.411183	0.496468	0.556781	0.351637	0.3058	0.357276
CCL3	1.09317	1.14239	0.764444	0.281812	0.631447	2.08674	0.455243	0.577047	0.561799	0.458473	0.0889129	0.258175
CCL5	1.05848	0.832098	1.10941	0.546893	1.01013	1.44298	0.49785	0.663756	0.576071	0.535751	0.933899	0.201327
TNFa	0.98182	0.970713	1.04769	0.555533	1.07532	1.36923	1.30827	1.16144	1.06816	0.789949	0.572678	0.618461
IL-6	2.67978	0.0717767	0.24845	0.460939	0.175441	2.36362	0.343533	0.887291	0.228391	0.22662	0.443691	0.444497
IL-4	0.755321	1.53017	0.714512	1.12554	0.856128	1.01834	1.68776	1.28596	1.16347	1.14595	1.07774	0.897958
IL-10	1.65424	0.663425	0.682307	0.31628	0.36391	2.31982	0.657803	0.727483	0.574083	0.225207	0.261307	0.211054
