# Supplementary material for: Adhesive anti-fibrotic interfaces on diverse organs
Source: Nature. 2024 May 22;630(8016):360–7. doi: 10.1038/s41586-024-07426-9 (PMC11168934; doi:10.1038/s41586-024-07426-9)
Supplement: Supplementary file 8 — Source Data Fig. 6 [file 41586_2024_7426_MOESM8_ESM.xlsx]

## Sheet: Fig. 6e
	R wave amplitude (mV)
	Day 0	Day 28
Adhesive interface	6.609	5.68
	6.79	5.694
	7.215	5.934
	6.87	5.106
	6.712	5.713
	5.1575	5.02
Non-adhesive interface	5.409	1.365
	6.022	1.368
	5.688	1.253
	5.263	1.39
	5.687	1.382
	5.872	1.489

## Sheet: Fig. 6f
	R wave amplitude (mV)
	Day 0	Day 56
Adhesive interface	7.61625	8.5075
	7.225	8.25875
	5.765	5.2875
	5.5225	5.405
	7.4425	7.8625
	7.715	8.06

## Sheet: Fig. 6g
	R wave amplitude (mV)
	Day 0	Day 84
Adhesive interface	8.26625	8.385
	6.87625	8.74875
	8.04337	4.55125
	7.46375	5.015
	8.785	7.70625
	7.21125	7.675
